# Supplementary material for: The impact of extreme heat on lake warming in China
Source: Nat Commun. 2024 Jan 2;15:70. doi: 10.1038/s41467-023-44404-7 (PMC10762129; doi:10.1038/s41467-023-44404-7)
Supplement: Supplementary file 3 — Source Data [file 41467_2023_44404_MOESM3_ESM.xlsx]

## Sheet: Figure 1
	Figure c					Figure f					Figure i
	Heat extreme days (day)					Cumulative heat (℃)					Heat Intensity (℃/day)
	North-east Plain Lake Region	Eastern Plain Lake Region	Inner Mongolia-Xin Jiang Lake Region	Tibetan Plateau Lake Region	Ynnan-Guizhou Plateau Lake Region	North-east Plain Lake Region	Eastern Plain Lake Region	Inner Mongolia-Xin Jiang Lake Region	Tibetan Plateau Lake Region	Ynnan-Guizhou Plateau Lake Region	North-east Plain Lake Region	Eastern Plain Lake Region	Inner Mongolia-Xin Jiang Lake Region	Tibetan Plateau Lake Region	Ynnan-Guizhou Plateau Lake Region
1985	3.96327	1.74913	3.34256	3.80022	1.91564	3.71391	3.52327	4.65547	7.42114	4.25659	1.07484	0.474228	0.732256	0.496697	0.392567
1986	4.73578	4.06309	8.36321	8.72041	3.96706	4.41181	6.27154	7.45749	9.12005	6.44172	0.9514	0.595311	1.03159	0.85251	0.547371
1987	3.34343	5.08044	7.92378	9.22983	4.68476	4.94771	7.50572	9.1476	12.2315	7.04278	0.648277	0.633307	0.866899	0.73732	0.630219
1988	12.494	13.3531	6.78974	9.90153	8.79494	12.6974	13.8862	7.42427	11.6487	12.2943	0.957639	0.917477	0.796852	0.877508	0.701978
1989	10.1967	5.95439	4.22524	6.86417	6.76001	7.33555	8.76802	4.95932	11.8997	12.2844	1.38739	0.652986	0.815464	0.5624	0.540107
1990	4.36107	5.52901	7.1303	4.83163	10.5212	4.6857	9.65211	8.61685	7.91698	13.5452	1.05476	0.531229	0.872863	0.510301	0.607952
1991	5.41255	6.24355	12.1355	10.3992	4.6529	6.67774	9.22274	11.281	12.492	8.34751	0.920171	0.615018	1.02639	0.751167	0.560944
1992	4.44727	4.38555	3.9016	4.1721	7.0698	6.09184	7.58587	4.50805	6.03273	11.1246	0.829444	0.556765	0.740237	0.669275	0.606925
1993	2.23934	2.07808	3.21848	5.80322	2.55143	2.56564	4.32652	3.75334	8.08259	6.18537	0.577719	0.437431	0.80965	0.561032	0.394602
1994	24.0879	7.88924	8.69679	15.9334	5.02123	21.084	11.543	9.75849	19.9026	9.14868	1.18438	0.646226	0.881294	0.757746	0.517358
1995	8.2506	11.8114	10.4951	23.2392	8.98598	8.59179	10.028	9.90336	17.3965	11.1915	0.840889	0.998631	1.02487	1.28811	0.764511
1996	4.97251	2.70134	8.89408	6.70771	3.83894	4.95588	5.01819	8.85332	7.97893	7.39285	0.998195	0.532535	0.991644	0.703409	0.490133
1997	27.0741	11.1773	23.9929	8.68143	6.53439	22.7312	10.1782	18.3064	10.8257	8.1917	1.20334	0.779429	1.27352	0.689127	0.694673
1998	8.89039	11.1087	19.1769	16.0864	7.93296	7.28881	15.0059	13.9718	20.7861	13.9426	1.30666	0.719514	1.36038	0.792409	0.550312
1999	24.9665	15.8561	23.2809	9.83246	5.23754	21.0765	13.0398	17.766	10.6487	8.28583	1.1952	1.03055	1.23487	0.765034	0.567932
2000	41.8578	7.48343	20.2286	10.3507	3.38572	28.6656	9.26115	15.33	9.5895	6.36402	1.43513	0.620526	1.2208	0.789851	0.489136
2001	23.6048	6.24802	17.2763	6.96082	4.12662	16.239	8.24076	14.1516	8.32608	7.20332	1.43198	0.616773	1.15691	0.673067	0.51677
2002	11.874	13.8921	18.2057	5.16158	5.46115	10.9479	13.5566	16.4684	8.22957	8.20043	1.03357	0.825198	1.06596	0.554942	0.540903
2003	4.40573	13.4155	8.45442	4.07319	6.96994	4.70411	16.0339	8.39861	7.65409	12.4351	0.958166	0.711142	1.01508	0.477452	0.562085
2004	18.9704	4.04803	8.60782	2.37526	2.70359	15.4059	6.12445	8.16486	4.19125	4.80021	1.18158	0.568981	0.862313	0.487002	0.449924
2005	11.2444	19.3306	15.6914	3.95043	8.53844	12.2858	18.4399	13.7391	7.83143	12.4368	0.906079	0.99142	1.08315	0.473163	0.599478
2006	10.1548	10.4658	15.9994	11.4545	18.0293	11.0267	12.5511	15.3796	15.6638	19.244	0.875702	0.763251	1.03869	0.745428	0.741238
2007	23.2482	8.65774	20.3515	5.91409	5.61683	19.0294	11.8748	16.1048	8.50868	9.36089	1.16887	0.714483	1.11792	0.688473	0.578621
2008	14.1029	6.82848	17.1911	3.61969	7.17118	12.6911	8.11383	14.358	4.56016	8.06281	1.07743	0.871337	1.16595	0.546721	0.848663
2009	3.98349	12.8362	6.77012	6.74229	14.8956	4.90718	15.8295	7.98454	12.7926	20.0402	0.720451	0.790367	0.769643	0.521734	0.718832
2010	37.7248	16.234	26.5156	20.6895	12.1583	20.2751	17.1978	17.478	20.4737	16.038	1.7311	0.918736	1.40232	0.900307	0.756538
2011	9.52711	6.76183	14.7704	3.74057	15.1232	11.4241	10.3925	13.5564	6.01639	18.3552	0.730512	0.625557	1.07731	0.454326	0.714309
2012	7.68023	4.62102	5.39141	3.99659	1.8166	9.65737	7.47465	6.98758	7.19888	5.22703	0.801909	0.54928	0.757718	0.496142	0.318
2013	7.27569	21.3	12.138	19.548	13.3752	9.14054	22.1234	12.2012	18.6416	17.1304	0.795266	0.851373	0.923649	0.86377	0.704905
2014	12.9779	4.61833	6.50618	4.31056	8.06634	11.3576	7.97852	7.79222	7.83438	11.9215	1.16745	0.605946	0.81081	0.542757	0.680031
2015	12.3484	4.76558	12.8037	12.5162	10.1349	12.1334	7.74174	10.8813	13.5791	13.2168	0.972917	0.549008	1.02742	0.783698	0.780101
2016	13.7791	10.7179	22.8358	13.0458	13.0845	12.1161	16.2908	19.1317	15.5795	18.1361	1.12657	0.636891	1.19077	0.709902	0.705079
2017	21.0444	17.1163	20.1993	7.11689	10.1717	17.5402	18.9544	16.5594	11.4276	15.6497	1.20338	0.901348	1.14755	0.588399	0.650681
2018	20.7122	8.57995	11.5177	12.7958	6.73754	13.1486	12.0549	11.6857	18.1161	13.0043	1.71176	0.600215	1.0076	0.706837	0.503726
2019	13.4057	16.7676	19.2474	11.5107	15.321	11.9571	18.3134	15.6973	17.0277	22.1802	1.22514	0.868947	1.18304	0.650965	0.684719
2020	11.0398	9.39764	8.25927	16.4669	10.1172	11.6011	13.1446	7.99223	21.124	18.7902	0.919752	0.756182	0.988377	0.717562	0.533
2021	13.0758	13.9183	14.4213	9.91455	12.8776	13.7995	16.4993	14.5084	14.1529	19.6106	0.711068	0.831318	0.938665	0.683434	0.666696
2022	9.72375	38.4181	30.644	34.4971	35.6444	11.0298	30.3636	23.2789	33.129	30.9318	0.881907	1.21611	1.31424	1.02357	1.01114

## Sheet: Figure 2
	Figure 2 a	Figure 2 b	Figure 2 c	Figure 2 d				Figure 2 e					Figure 2 f								Figure 2 g		Figure 2 h		Figure 2 i		Figure 2 j
Lake ID	Trend of LSWT (℃/decade)	Trend of RHLSWT (℃/decade)	Trend of difference between LSWT and RHLSWT (℃/decade)	Contribution of heat extremes (%)			Year	Average temperature of LSWT (℃)	Average temperature of RHLSWT (℃)	Difference between average LSWT and RHLSWT (℃)				Trend of LSWT (℃/decade)	Trend of RHLSWT (℃/decade)	Difference in trend between LSWT and RHLSWT (℃/decade)	Trend of difference between LSWT and RHLSWT (℃/decade)	Contribution of heat extremes (%)			Trend of surface air temperature (℃/decade)	Trend of RHSAT (℃/decade)	Trend of LSWT (℃/decade)	Trend of RHLSWT (℃/decade)	Trend of difference between AT and RHAT (℃/decade)	Trend of difference between LSWT and RHLSWT (℃/decade)	Trend of heat extreme days of SAT (day/decade)	Trend of heat extreme days of LSWT (day/decade)
1	0.159578	0.120905	0.0324679	35.5349			1985	19.3284	19.2272	0.10123			Eastern Plain Lake Region	0.22769	0.17582	-0.05188	0.04297	33.464			0.411976	0.312382	0.159578	0.120905	0.0901031	0.0324679	2.35294	1.90476
2	0.0450601	0.0375671	0.010488	25.4459			1986	19.3745	19.2354	0.13913			North-east Plain Lake Region	0.18537	0.15231	-0.03306	0.03335	34.208			0.358668	0.278153	0.0450601	0.0375671	0.0697412	0.010488	2.5	0
3	0.163571	0.119213	0.0342487	39.7956			1987	19.4056	19.2425	0.16305			Inner Mongolia-Xin Jiang Lake Region	0.21719	0.16533	-0.05186	0.04705	34.56			0.283763	0.202446	0.163571	0.119213	0.0615125	0.0342487	2.22222	1.36364
4	0.0226399	0.012623	0.00246421	49.5862			1988	19.6627	19.4231	0.23958			Tibetan Plateau Lake Region	0.08011	0.06414	-0.01597	0.00869	40.94			0.317824	0.22512	0.0226399	0.012623	0.0158383	0.00246421	0.714286	0.909091
5	0.189042	0.164114	0.0204566	29.8154			1989	19.3951	19.2331	0.16208			Ynnan-Guizhou Plateau Lake Region	0.15589	0.11341	-0.04247	0.0386	31.848			0.281404	0.250453	0.189042	0.164114	0.0305477	0.0204566	0.909091	1.11111
6	0.0226846	0.00756189	0.00884303	74.7736			1990	19.681	19.5174	0.16365			China	0.16109	0.12566	-0.03543	0.02918	36.468			0.341558	0.260098	0.0226846	0.00756189	0.0534045	0.00884303	2.17391	0.588235
7	0.181245	0.134081	0.0435583	35.7481			1991	19.6053	19.4155	0.18987											0.301176	0.221974	0.181245	0.134081	0.0726651	0.0435583	2.22222	1.57895
8	0.099241	0.0657129	0.0235051	51.1171			1992	19.2788	19.1436	0.13518											0.331065	0.229424	0.099241	0.0657129	0.0735176	0.0235051	1.81818	1.57895
9	0.092764	0.068522	0.0234472	42.3403			1993	19.3115	19.1963	0.11525											0.412032	0.310878	0.092764	0.068522	0.104338	0.0234472	2.22222	1.90476
10	0.124135	0.101497	0.0250202	35.0351			1994	19.9266	19.6251	0.30151											0.272027	0.228364	0.124135	0.101497	0.066549	0.0250202	2	1.03448
11	0.145474	0.119534	0.0270816	33.1421			1995	19.6838	19.4161	0.26769											0.302923	0.228814	0.145474	0.119534	0.0641857	0.0270816	1.81818	1.37931
12	0.291181	0.220525	0.0765539	37.0707			1996	19.5128	19.378	0.13483											0.438554	0.302173	0.291181	0.220525	0.124914	0.0765539	2.5	3.15789
13	0.147131	0.103823	0.0394464	46.0158			1997	19.5099	19.2649	0.24502											0.236032	0.168339	0.147131	0.103823	0.0758666	0.0394464	2.17391	1.66667
14	0.18749	0.155756	0.0320031	32.7702			1998	19.8082	19.5578	0.25042											0.344233	0.277183	0.18749	0.155756	0.0595365	0.0320031	1.53846	1.42857
15	0.208492	0.147812	0.0416601	39.5985			1999	19.6018	19.3378	0.26402											0.367082	0.278805	0.208492	0.147812	0.0897358	0.0416601	2.14286	2.85714
16	0.0746411	0.053173	0.022171	46.1949			2000	19.8074	19.5403	0.2671											0.351278	0.240268	0.0746411	0.053173	0.0835512	0.022171	2	2
17	0.162959	0.11876	0.0469918	38.1003			2001	19.7168	19.5073	0.20945											0.28254	0.211832	0.162959	0.11876	0.0866088	0.0469918	2.72727	2
18	0.181526	0.14207	0.0424893	37.128			2002	19.5751	19.3535	0.2216											0.48497	0.355587	0.181526	0.14207	0.131795	0.0424893	2.35294	1.29032
19	0.331567	0.265465	0.0705289	25.7828			2003	19.6425	19.4491	0.19334											0.47511	0.366221	0.331567	0.265465	0.11207	0.0705289	3.33333	4.7619
20	0.224443	0.18465	0.0342678	31.2477			2004	19.5598	19.4139	0.14593											0.463877	0.376208	0.224443	0.18465	0.081874	0.0342678	2.17391	1.25
21	0.270424	0.235897	0.039308	20.2321			2005	19.8665	19.5928	0.27363											0.408395	0.33724	0.270424	0.235897	0.0688957	0.039308	2.22222	0.909091
22	0.295063	0.252209	0.0547752	25.5495			2006	19.8759	19.6157	0.26017											0.432135	0.360631	0.295063	0.252209	0.0896309	0.0547752	2.85714	2.63158
23	0.166426	0.118818	0.0524723	42.07			2007	19.9038	19.6762	0.22755											0.303386	0.219682	0.166426	0.118818	0.100795	0.0524723	2.66667	2.5
24	0.0882319	0.0853027	0.0119811	23.4707			2008	19.6616	19.4842	0.17735											0.277601	0.22943	0.0882319	0.0853027	0.0506333	0.0119811	1.42857	1.33333
25	0.00823422	-0.00559199	0.00350398	145.149			2009	19.7948	19.5787	0.21618											0.328019	0.274463	0.00823422	-0.00559199	0.036978	0.00350398	1.2	0.434783
26	0.161873	0.136958	0.0148932	26.4798			2010	20.0176	19.6676	0.35001											0.243758	0.207595	0.161873	0.136958	0.0409175	0.0148932	1.36364	0
27	0.0473665	0.036169	0.00482411	36.4474			2011	19.7017	19.5287	0.17295											0.182611	0.155945	0.0473665	0.036169	0.0258007	0.00482411	1	0
28	0.108838	0.0859491	0.0201085	32.7347			2012	19.7903	19.6483	0.14199											0.324957	0.264213	0.108838	0.0859491	0.049211	0.0201085	1.42857	1.17647
29	0.0250215	0.0284346	0.000764403	30.2849			2013	20.0084	19.6521	0.35629											0.151821	0.179089	0.0250215	0.0284346	0.00380872	0.000764403	0.434783	0
30	0.13593	0.110636	0.0207533	27.1071			2014	19.6912	19.5405	0.15063											0.303912	0.247411	0.13593	0.110636	0.0748265	0.0207533	2	0.833333
31	0.0595419	0.0473506	0.00381114	39.2302			2015	19.6759	19.4667	0.20919											0.269163	0.223856	0.0595419	0.0473506	0.0161546	0.00381114	0.526316	0.454545
32	0.0324405	0.022028	0.0122737	49.5631			2016	19.9815	19.706	0.27547											0.328131	0.242869	0.0324405	0.022028	0.0859533	0.0122737	2.4	0.952381
33	0.184025	0.132211	0.0396451	33.8473			2017	19.8978	19.6211	0.27667											0.283505	0.193571	0.184025	0.132211	0.0633165	0.0396451	1.81818	2.5
34	0.233447	0.169357	0.0654022	32.63			2018	20.0283	19.7734	0.25492											0.499491	0.348827	0.233447	0.169357	0.142711	0.0654022	4	4.54545
35	0.0027959	-0.0150854	0.00681926	220.068			2019	19.879	19.5955	0.28353											0.373107	0.322569	0.0027959	-0.0150854	0.0443952	0.00681926	1.42857	0.47619
36	0.0144125	0.00979053	0.00323642	41.2039			2020	19.8965	19.6488	0.24769											0.344589	0.297061	0.0144125	0.00979053	0.0462949	0.00323642	1.875	0
37	-0.0110885	-0.0163463	0.000468824	46.503			2021	19.993	19.7433	0.24968											0.174567	0.178937	-0.0110885	-0.0163463	0.00695629	0.000468824	0.47619	0
38	0.0202691	0.00173306	0.00618396	93.4943			2022	20.2619	19.789	0.47291											0.366567	0.313398	0.0202691	0.00173306	0.0446869	0.00618396	1.57895	0.952381
39	-0.00449215	-0.0144754	0.00472302	79.1277																	0.307194	0.280911	-0.00449215	-0.0144754	0.0299084	0.00472302	1.42857	0.555556
40	0.0325965	0.0141412	0.0117066	68.0605																	0.362959	0.270102	0.0325965	0.0141412	0.0690866	0.0117066	2.22222	0.416667
41	0.0547349	0.0435855	0.00713358	26.8641																	0.328643	0.250938	0.0547349	0.0435855	0.0431655	0.00713358	1.57895	0.37037
42	0.038648	0.0268802	0.00963352	34.2172																	0.266758	0.202734	0.038648	0.0268802	0.0674598	0.00963352	2.4	1.07143
43	0.109415	0.092322	0.0101187	25.0932																	0.368348	0.287217	0.109415	0.092322	0.035283	0.0101187	1.5625	0.5
44	0.14278	0.12111	0.0170767	30.583																	0.307586	0.293507	0.14278	0.12111	0.0373916	0.0170767	1.42857	1.42857
45	0.078783	0.0615042	0.0190363	35.6556																	0.327882	0.232125	0.078783	0.0615042	0.0609114	0.0190363	2.5	0
46	-0.00522085	-0.0221998	0.0088744	81.1911																	0.21144	0.133044	-0.00522085	-0.0221998	0.0292609	0.0088744	1.33333	0
47	-0.0402872	-0.0437928	2.51025e-05	10.9594																	0.230019	0.179953	-0.0402872	-0.0437928	0.000231466	2.51025e-05	0	0
48	-0.0104077	-0.0198075	0.00359831	55.0015																	0.228706	0.157122	-0.0104077	-0.0198075	0.0435956	0.00359831	1.42857	0
49	0.0661045	0.0517683	0.00927869	35.6056																	0.312054	0.243501	0.0661045	0.0517683	0.0392952	0.00927869	1.33333	0.333333
50	0.0619821	0.0473238	0.0079669	35.43																	0.409427	0.326583	0.0619821	0.0473238	0.0405149	0.0079669	1.66667	0.689655
51	0.094137	0.0793969	0.0148384	29.9355																	0.403138	0.325014	0.094137	0.0793969	0.04959	0.0148384	2	1.57895
52	0.210318	0.152737	0.0470453	38.4633																	0.293663	0.210603	0.210318	0.152737	0.0663346	0.0470453	2.14286	2
53	0.106261	0.0885301	0.00804649	23.4984																	0.343544	0.281138	0.106261	0.0885301	0.0366088	0.00804649	1.48148	0
54	-0.00832533	-0.0186512	0.00197996	66.3515																	0.140618	0.104804	-0.00832533	-0.0186512	0.0104462	0.00197996	0	0
55	0.0274716	0.0153682	0.0117098	54.4079																	0.264182	0.165308	0.0274716	0.0153682	0.0836014	0.0117098	2.63158	1.05263
56	0.198912	0.151972	0.0388913	37.3232																	0.283064	0.214134	0.198912	0.151972	0.0578073	0.0388913	1.81818	2.14286
57	-0.0166343	-0.019142	-0.00054877	16.5865																	0.0798128	0.0557597	-0.0166343	-0.019142	-0.00672287	-0.00054877	0	0
58	-0.0271593	-0.03495	0.000446967	24.0333																	0.106858	0.0709438	-0.0271593	-0.03495	0.00727119	0.000446967	0	0
59	0.040084	0.0280882	0.00315675	54.9648																	0.125432	0.0693094	0.040084	0.0280882	0.0106895	0.00315675	0.5	1
60	-0.0359967	-0.0539475	0.0049411	31.335																	0.294225	0.218254	-0.0359967	-0.0539475	0.0389817	0.0049411	2.08333	0
61	0.0119268	0.00274005	0.011065	76.7288																	0.254192	0.15766	0.0119268	0.00274005	0.121123	0.011065	3.5	0
62	0.031848	0.0254434	0.00988158	31.0149																	0.300766	0.240721	0.031848	0.0254434	0.0499008	0.00988158	2.66667	1.11111
63	0.00393541	-0.00188588	0.00500301	139.729																	0.313719	0.223349	0.00393541	-0.00188588	0.0412768	0.00500301	2.12121	0
64	0.0868464	0.0586388	0.00625784	31.9402																	0.312578	0.216615	0.0868464	0.0586388	0.0248578	0.00625784	1.42857	0
65	0.203705	0.145468	0.0309578	37.7152																	0.31068	0.217799	0.203705	0.145468	0.0460166	0.0309578	1.72414	2
66	0.26345	0.187789	0.0451865	36.2261																	0.31285	0.228716	0.26345	0.187789	0.0535981	0.0451865	1.875	1.875
67	0.16788	0.127735	0.0488728	34.9851																	0.332851	0.263344	0.16788	0.127735	0.0995965	0.0488728	2.90323	2.5
68	0.23301	0.179212	0.0304133	36.5241																	0.308738	0.252188	0.23301	0.179212	0.0457181	0.0304133	1.42857	2.30769
69	0.0561246	0.0374026	0.00618389	44.734																	0.323509	0.222273	0.0561246	0.0374026	0.0291721	0.00618389	1.42857	0
70	0.0171382	0.0111236	0.0041348	48.2363																	0.278001	0.206946	0.0171382	0.0111236	0.0325666	0.0041348	1.42857	0
71	0.0345709	0.0266632	0.00769496	31.7023																	0.30901	0.2349	0.0345709	0.0266632	0.0536077	0.00769496	2.5	0.769231
72	0.0194971	0.00995499	0.000542168	59.4846																	0.241897	0.146673	0.0194971	0.00995499	0.00766301	0.000542168	0	0
73	0.105147	0.0836832	0.0109018	34.2542																	0.258722	0.181693	0.105147	0.0836832	0.0292289	0.0109018	1.17647	0.833333
74	0.0175464	0.0128563	0.00445569	49.1463																	0.22102	0.172915	0.0175464	0.0128563	0.0383863	0.00445569	1.33333	0.909091
75	-0.00687193	-0.016361	0.00235626	68.5016																	0.272577	0.181165	-0.00687193	-0.016361	0.020754	0.00235626	0.769231	0
76	0.0506587	0.0380251	0.00374148	29.6175																	0.336177	0.250827	0.0506587	0.0380251	0.0192783	0.00374148	0.967742	0.47619
77	0.165935	0.1417	0.032795	37.5511																	0.270954	0.224239	0.165935	0.1417	0.0511666	0.032795	1.81818	1.42857
78	-0.00310893	-0.0055531	0.00280097	68.7638																	0.153605	0.127379	-0.00310893	-0.0055531	0.0250776	0.00280097	1.5	0
79	0.00819754	-0.00199574	0.00444399	116.762																	0.233485	0.193123	0.00819754	-0.00199574	0.0342264	0.00444399	0.666667	0.526316
80	0.228297	0.177069	0.0327578	30.6901																	0.308315	0.23569	0.228297	0.177069	0.0433908	0.0327578	1.48148	0.740741
81	0.238202	0.190238	0.032603	32.0369																	0.291618	0.230589	0.238202	0.190238	0.042493	0.032603	1.5	1.2
82	0.0695663	0.0546941	0.0122545	44.9247																	0.110105	0.0837199	0.0695663	0.0546941	0.0263855	0.0122545	1.11111	1.05263
83	0.244811	0.191117	0.0207992	31.6408																	0.31939	0.249724	0.244811	0.191117	0.027787	0.0207992	0.625	0
84	0.00727246	-0.00269798	0.0036534	118.644																	0.233954	0.171118	0.00727246	-0.00269798	0.0274936	0.0036534	1.37931	0
85	-0.000326317	-0.00994128	0.00433934	97.3718																	0.230793	0.181117	-0.000326317	-0.00994128	0.0376298	0.00433934	1.81818	0
86	-0.0262238	-0.035963	0.00195789	19.421																	0.216515	0.169886	-0.0262238	-0.035963	0.0322725	0.00195789	1.90476	0
87	-0.0370996	-0.0412077	0.000964262	8.25519																	0.0803779	0.0835535	-0.0370996	-0.0412077	0.0176942	0.000964262	0.833333	0
88	-0.00506427	0.00273686	-0.000310082	55.4017																	0.0490925	0.0732545	-0.00506427	0.00273686	-0.00188656	-0.000310082	0	-0.322581
89	0.0121392	0.00555945	0.00293294	68.0684																	0.213588	0.155406	0.0121392	0.00555945	0.025126	0.00293294	1.42857	0.47619
90	0.0157756	0.00110111	0.00679493	95.2086																	0.21935	0.161831	0.0157756	0.00110111	0.0309077	0.00679493	2	0.588235
91	0.236004	0.197592	0.0291148	27.1701																	0.288282	0.249579	0.236004	0.197592	0.0356986	0.0291148	0.952381	0.909091
92	0.031557	0.0263331	-0.000817705	44.4958																	0.1819	0.150235	0.031557	0.0263331	-0.00345786	-0.000817705	0	0
93	0.0480632	0.0282238	0.0059378	41.7786																	0.228582	0.15907	0.0480632	0.0282238	0.025677	0.0059378	1.53846	0
94	0.0120893	0.00541071	0.00285256	80.3484																	0.132037	0.123539	0.0120893	0.00541071	0.0109769	0.00285256	0.555556	0
95	-0.00434267	-0.00678554	0.00165143	82.7383																	0.146065	0.0892862	-0.00434267	-0.00678554	0.00792035	0.00165143	0	-1.17647
96	-0.00783811	-0.0177351	0.00469439	66.3046																	0.101445	0.0575219	-0.00783811	-0.0177351	0.0385851	0.00469439	2.14286	0
97	-0.029723	-0.036307	0.00497282	22.1707																	0.17248	0.125784	-0.029723	-0.036307	0.0420239	0.00497282	2	0
98	0.135719	0.104475	0.0274575	31.0168																	0.267513	0.205243	0.135719	0.104475	0.0570424	0.0274575	2.5	1.66667
99	-0.0421923	-0.0454011	0.00453872	10.9869																	0.184353	0.126236	-0.0421923	-0.0454011	0.0428884	0.00453872	2.5	0
100	0.289766	0.21349	0.0530189	36.9951																	0.330904	0.241153	0.289766	0.21349	0.0605869	0.0530189	2	2.30769
101	0.22933	0.189378	0.045309	33.9549																	0.335382	0.278613	0.22933	0.189378	0.0625468	0.045309	1.81818	1.81818
102	0.00837008	-0.00525994	0.0081013	135.866																	0.125032	0.0898661	0.00837008	-0.00525994	0.0247397	0.0081013	1.5625	0
103	0.225269	0.176017	0.0334005	31.5864																	0.310056	0.244541	0.225269	0.176017	0.0465887	0.0334005	1.36364	1.53846
104	0.250768	0.177446	0.0419451	36.3419																	0.32249	0.234214	0.250768	0.177446	0.0547321	0.0419451	1.81818	1.66667
105	0.209707	0.14751	0.0468315	39.2297																	0.346793	0.255456	0.209707	0.14751	0.080701	0.0468315	2.1875	2.10526
106	0.225693	0.169633	0.0432257	35.1461																	0.303083	0.229876	0.225693	0.169633	0.0598	0.0432257	1.93548	1.53846
107	0.265377	0.179791	0.0616298	35.6522																	0.392017	0.270377	0.265377	0.179791	0.0938277	0.0616298	2.69231	2.5
108	0.0145607	0.00860356	0.00269511	55.9307																	0.172209	0.133297	0.0145607	0.00860356	0.0180346	0.00269511	1.30435	0
109	0.125017	0.0956287	0.0325893	41.172																	0.312137	0.216715	0.125017	0.0956287	0.0828085	0.0325893	2.14286	2.25806
110	0.245659	0.179024	0.0671192	35.8522																	0.369019	0.264311	0.245659	0.179024	0.0997017	0.0671192	2.72727	2.30769
111	0.0269405	0.0142304	0.0051363	59.5847																	0.168822	0.138346	0.0269405	0.0142304	0.0225467	0.0051363	2	0
112	0.000550338	-0.0117557	0.00770676	570.792																	0.17823	0.14686	0.000550338	-0.0117557	0.0401042	0.00770676	2.7027	0
113	0.221351	0.155373	0.06159	42.0397																	0.383852	0.266323	0.221351	0.155373	0.0986066	0.06159	2.77778	1.81818
114	0.225974	0.179931	0.0464538	32.6542																	0.339495	0.265649	0.225974	0.179931	0.0759609	0.0464538	2.30769	2
115	-0.01786	-0.0222194	0.00102291	20.1123																	0.183524	0.12911	-0.01786	-0.0222194	0.0112962	0.00102291	1.33333	0
116	0.11806	0.087752	0.0322029	35.4652																	0.322772	0.234802	0.11806	0.087752	0.0849928	0.0322029	3.5	2.63158
117	0.11707	0.0782769	0.0406262	33.5605																	0.273512	0.186464	0.11707	0.0782769	0.090757	0.0406262	5	5.33333
118	0.0537387	0.0327937	0.0223001	42.5698																	0.283856	0.203468	0.0537387	0.0327937	0.0874747	0.0223001	5	2.85714
119	0.133249	0.0925137	0.0375873	32.1057																	0.326	0.225159	0.133249	0.0925137	0.088787	0.0375873	4.44444	3.5
120	0.214944	0.160633	0.0555219	37.3533																	0.415282	0.319108	0.214944	0.160633	0.115003	0.0555219	2.22222	2.72727
121	0.215185	0.161799	0.04388	35.2137																	0.461299	0.319637	0.215185	0.161799	0.0943908	0.04388	1.78571	2
122	0.151305	0.109374	0.0360352	45.5874																	0.240977	0.166624	0.151305	0.109374	0.0639603	0.0360352	1.66667	1.66667
123	0.130813	0.0968873	0.0296065	39.5199																	0.340719	0.242103	0.130813	0.0968873	0.0843641	0.0296065	1.94444	2.33333
124	0.198867	0.153063	0.0434969	38.3435																	0.280579	0.195318	0.198867	0.153063	0.0654601	0.0434969	1.85185	2.10526
125	0.156682	0.119346	0.0259486	31.5725																	0.426054	0.299577	0.156682	0.119346	0.0789243	0.0259486	1.25	0.967742
126	0.118894	0.0649444	0.0334344	60.2593																	0.195153	0.0850002	0.118894	0.0649444	0.0702383	0.0334344	2	1.5
127	0.203971	0.160392	0.0431794	32.1371																	0.462026	0.351645	0.203971	0.160392	0.106711	0.0431794	1.78571	1.6
128	0.147419	0.128087	0.0223346	28.6596																	0.312357	0.27492	0.147419	0.128087	0.0568095	0.0223346	1.42857	1.11111
129	0.182507	0.14875	0.0270885	30.6758																	0.302677	0.269414	0.182507	0.14875	0.0571346	0.0270885	1.42857	1.15385
130	0.0958249	0.08494	0.0181145	30.8289																	0.237738	0.215379	0.0958249	0.08494	0.0558184	0.0181145	1.53846	1
131	0.120214	0.0936651	0.0281503	34.1556																	0.437244	0.325909	0.120214	0.0936651	0.103397	0.0281503	2.27273	1.92308
132	0.110806	0.0937998	0.0210088	36.7345																	0.282214	0.222503	0.110806	0.0937998	0.0541548	0.0210088	1.66667	1.03448
133	0.165894	0.14324	0.0226338	27.5047																	0.472805	0.367896	0.165894	0.14324	0.0694814	0.0226338	1.66667	2.5
134	0.132775	0.1157	0.0245663	30.0303																	0.283886	0.242888	0.132775	0.1157	0.0586729	0.0245663	1.875	1.30435
135	0.171435	0.148387	0.0273756	33.4297																	0.305696	0.258861	0.171435	0.148387	0.0514126	0.0273756	1.42857	1.42857
136	0.138303	0.129929	0.0206077	29.0766																	0.315345	0.272192	0.138303	0.129929	0.0523827	0.0206077	1.11111	0.8
137	0.126992	0.120069	0.0214246	34.061																	0.231707	0.193486	0.126992	0.120069	0.0437262	0.0214246	1.25	1.11111
138	0.144596	0.127917	0.0254448	31.9166																	0.277597	0.239152	0.144596	0.127917	0.0592735	0.0254448	1.6	1.37931
139	0.104709	0.0895669	0.0172916	33.9677																	0.253203	0.21093	0.104709	0.0895669	0.0508139	0.0172916	1.33333	1.17647
140	0.294976	0.222294	0.0711988	38.0122																	0.413714	0.314809	0.294976	0.222294	0.107354	0.0711988	1.92308	2.8
141	0.104113	0.0955939	0.0168648	32.6135																	0.239335	0.19089	0.104113	0.0955939	0.0434214	0.0168648	1.36364	0.909091
142	0.132752	0.121052	0.025205	38.7135																	0.236665	0.193849	0.132752	0.121052	0.0424426	0.025205	1.15385	1.11111
143	0.101755	0.10152	0.0183064	29.3394																	0.248627	0.213274	0.101755	0.10152	0.0521859	0.0183064	1.36364	1.11111
144	0.0861663	0.0588209	0.0267979	50.8383																	0.178989	0.109618	0.0861663	0.0588209	0.0674266	0.0267979	1.25	0.606061
145	0.0935898	0.0794644	0.0104949	31.2441																	0.292694	0.251087	0.0935898	0.0794644	0.0406185	0.0104949	0.833333	0.333333
146	0.151861	0.128336	0.026321	35.0392																	0.295901	0.233561	0.151861	0.128336	0.0577618	0.026321	1.42857	1.25
147	0.115962	0.108207	0.0180857	28.5679																	0.287983	0.269467	0.115962	0.108207	0.0516255	0.0180857	1.33333	1.15385
148	0.139013	0.132565	0.0230902	27.945																	0.286972	0.26879	0.139013	0.132565	0.0557175	0.0230902	1.36364	1.42857
149	0.183597	0.152481	0.0419346	35.7776																	0.275571	0.206601	0.183597	0.152481	0.0700341	0.0419346	1.73913	1.81818
150	0.163351	0.139208	0.0281604	33.6891																	0.277479	0.237369	0.163351	0.139208	0.0589142	0.0281604	1.5625	1.42857
151	0.183329	0.165095	0.0316515	28.3147																	0.310967	0.256954	0.183329	0.165095	0.0608882	0.0316515	1.72414	1.76471
152	0.151915	0.132761	0.0228342	33.4646																	0.286142	0.229235	0.151915	0.132761	0.0535357	0.0228342	1.42857	1.66667
153	0.151603	0.133143	0.0255695	32.3269																	0.289419	0.22905	0.151603	0.133143	0.0509298	0.0255695	1.5625	2
154	0.152127	0.12817	0.0352648	34.3407																	0.294229	0.21816	0.152127	0.12817	0.0699793	0.0352648	1.85185	1.76471
155	0.13473	0.10276	0.0299474	29.9653																	0.428799	0.30471	0.13473	0.10276	0.12553	0.0299474	2.22222	2
156	0.109895	0.0847082	0.0279042	49.3839																	0.224121	0.175047	0.109895	0.0847082	0.0653343	0.0279042	1.5625	1.37931
157	0.18507	0.159437	0.0377475	33.388																	0.297765	0.230984	0.18507	0.159437	0.0653627	0.0377475	1.92308	1.78571
158	0.168932	0.139171	0.0293477	30.673																	0.31787	0.260092	0.168932	0.139171	0.0613037	0.0293477	1.66667	1.2
159	0.110732	0.100803	0.0243826	40.2991																	0.191574	0.160427	0.110732	0.100803	0.0536499	0.0243826	1.42857	1.42857
160	0.129246	0.093173	0.0326782	48.617																	0.221912	0.167885	0.129246	0.093173	0.0667194	0.0326782	2.08333	1.37931
161	0.257654	0.224334	0.0383866	28.274																	0.349552	0.287835	0.257654	0.224334	0.052669	0.0383866	1.33333	1.57895
162	0.213421	0.175435	0.0317163	31.1015																	0.357731	0.287321	0.213421	0.175435	0.0583054	0.0317163	1.42857	1.42857
163	0.202746	0.167506	0.0279242	28.3236																	0.403954	0.315356	0.202746	0.167506	0.0599864	0.0279242	1.42857	1.30435
164	0.197922	0.16428	0.031848	28.9158																	0.362013	0.301404	0.197922	0.16428	0.066716	0.031848	1.42857	2.22222
165	0.232957	0.18375	0.0320641	34.5403																	0.416434	0.330116	0.232957	0.18375	0.0643247	0.0320641	1.66667	1.72414
166	0.211145	0.171277	0.0302027	33.4009																	0.424674	0.322374	0.211145	0.171277	0.0660952	0.0302027	1.66667	1.81818
167	0.214657	0.188279	0.0377503	28.3747																	0.373508	0.323851	0.214657	0.188279	0.0607433	0.0377503	1.53846	1.42857
168	0.257202	0.189573	0.0488083	33.437																	0.550302	0.406481	0.257202	0.189573	0.112775	0.0488083	2.5	3.57143
169	0.116006	0.082818	0.0306908	41.8691																	0.310522	0.216303	0.116006	0.082818	0.0893237	0.0306908	2.30769	1.25
170	0.326486	0.247105	0.0894297	34.5528																	0.457852	0.347935	0.326486	0.247105	0.117139	0.0894297	2.5	4.375
171	0.287773	0.214047	0.0678885	33.935																	0.58238	0.423437	0.287773	0.214047	0.14519	0.0678885	3	3.75
172	0.264428	0.1938	0.0601396	33.6052																	0.594507	0.427865	0.264428	0.1938	0.14937	0.0601396	3.33333	3.33333
173	0.32888	0.246839	0.0796889	33.2902																	0.598349	0.431893	0.32888	0.246839	0.151765	0.0796889	3.33333	3.66667
174	0.289242	0.207648	0.0644988	34.1873																	0.603984	0.43958	0.289242	0.207648	0.149477	0.0644988	3.125	3.63636
175	0.182101	0.138096	0.043699	37.9689																	0.333403	0.243645	0.182101	0.138096	0.0851463	0.043699	2.33333	2.10526
176	0.287453	0.195151	0.0559826	42.2808																	0.553481	0.38438	0.287453	0.195151	0.12293	0.0559826	2.41379	3.33333
177	0.403806	0.287908	0.077067	34.6392																	0.584058	0.405415	0.403806	0.287908	0.123986	0.077067	2.33333	4.375
178	0.249768	0.216224	0.0377605	30.5461																	0.387958	0.32666	0.249768	0.216224	0.0660739	0.0377605	1.92308	1.53846
179	0.182907	0.131689	0.0468558	42.6657																	0.318933	0.23137	0.182907	0.131689	0.0957858	0.0468558	2.69231	2
180	0.38895	0.295534	0.0622492	30.4895																	0.367423	0.290052	0.38895	0.295534	0.0746822	0.0622492	2.27273	0
181	0.147123	0.11635	0.0301513	38.6739																	0.373653	0.273397	0.147123	0.11635	0.0935354	0.0301513	1.66667	3.33333
182	0.265177	0.208434	0.0514801	28.1484																	0.590173	0.444706	0.265177	0.208434	0.120434	0.0514801	2.35294	2.5
183	0.351748	0.241385	0.0846084	33.209																	0.572497	0.390697	0.351748	0.241385	0.146227	0.0846084	3.125	4
184	0.231949	0.177405	0.0341427	32.5556																	0.346065	0.272477	0.231949	0.177405	0.0582626	0.0341427	1.53846	1.5
185	0.24658	0.190474	0.0440133	32.5691																	0.516318	0.411935	0.24658	0.190474	0.103255	0.0440133	2.22222	2.5
186	0.234775	0.171309	0.0547761	36.1498																	0.48299	0.364792	0.234775	0.171309	0.124024	0.0547761	2.5	2.5
187	0.290003	0.219719	0.047595	31.8936																	0.377162	0.28329	0.290003	0.219719	0.0760654	0.047595	2.22222	1.33333
188	0.302232	0.224062	0.0671078	31.1282																	0.574878	0.44537	0.302232	0.224062	0.153035	0.0671078	3.33333	2.77778
189	0.280083	0.229145	0.0406559	30.7734																	0.384425	0.29369	0.280083	0.229145	0.0657582	0.0406559	1.92308	0.882353
190	0.113686	0.0777564	0.0309244	47.025																	0.247869	0.180379	0.113686	0.0777564	0.0671255	0.0309244	2.10526	1.85185
191	0.232439	0.186439	0.0357356	28.5116																	0.397924	0.332241	0.232439	0.186439	0.0730135	0.0357356	2.17391	2
192	0.251902	0.201869	0.0356495	30.3365																	0.372041	0.303219	0.251902	0.201869	0.0680266	0.0356495	1.76471	0.769231
193	0.192858	0.158787	0.0312818	33.6754																	0.411117	0.298354	0.192858	0.158787	0.0711991	0.0312818	2.14286	0.555556
194	0.197683	0.166671	0.0282678	31.4467																	0.322478	0.276343	0.197683	0.166671	0.0436707	0.0282678	1.33333	1.57895
195	0.201732	0.175883	0.0235765	28.6737																	0.331632	0.285141	0.201732	0.175883	0.042033	0.0235765	1.17647	0
196	0.188028	0.137041	0.0440179	34.0105																	0.377634	0.252196	0.188028	0.137041	0.108989	0.0440179	2.85714	3.22581
197	0.18095	0.131837	0.0390388	36.7574																	0.355096	0.27419	0.18095	0.131837	0.0848109	0.0390388	2.4	2
198	0.18197	0.12807	0.0406571	38.8493																	0.343831	0.242355	0.18197	0.12807	0.0829571	0.0406571	2.05882	2.5
199	0.072264	0.0513896	0.0170462	39.4027																	0.246068	0.196956	0.072264	0.0513896	0.0552607	0.0170462	1.66667	1
200	0.0558635	0.0515869	0.00599443	30.2715																	0.262598	0.240193	0.0558635	0.0515869	0.027912	0.00599443	0.833333	0.909091
201	0.107957	0.0809014	0.0192003	38.6278																	0.230531	0.206247	0.107957	0.0809014	0.0464795	0.0192003	1.81818	1.48148
202	0.150924	0.151964	0.0118817	26.4089																	0.272765	0.271669	0.150924	0.151964	0.02697	0.0118817	0.625	1
203	0.149212	0.146354	0.0155811	28.2508																	0.279557	0.261958	0.149212	0.146354	0.0284942	0.0155811	0.606061	1.14286
204	0.125113	0.0962705	0.0262687	38.0868																	0.250424	0.206898	0.125113	0.0962705	0.0553357	0.0262687	1.66667	1.66667
205	0.121963	0.0853647	0.0225029	39.573																	0.242712	0.200117	0.121963	0.0853647	0.0545006	0.0225029	1.6129	1
206	0.247251	0.205357	0.035712	28.767																	0.387941	0.319816	0.247251	0.205357	0.0570801	0.035712	1.875	2.22222
207	0.0892051	0.0738942	0.0223576	39.7206																	0.218598	0.185752	0.0892051	0.0738942	0.0563596	0.0223576	1.81818	1.42857
208	0.176917	0.131019	0.0393632	34.3779																	0.386262	0.283183	0.176917	0.131019	0.0932004	0.0393632	2.72727	1.11111
209	0.267384	0.23262	0.0430544	22.2136																	0.40655	0.346357	0.267384	0.23262	0.0670484	0.0430544	1.81818	1.85185
210	0.105375	0.0861967	0.0242834	34.7908																	0.307526	0.222336	0.105375	0.0861967	0.0955053	0.0242834	2.22222	1.66667
211	0.231613	0.21043	0.016929	20.8248																	0.326813	0.28577	0.231613	0.21043	0.0258594	0.016929	0.769231	1.42857
212	0.213915	0.196087	0.0163453	21.1937																	0.326813	0.28577	0.213915	0.196087	0.0258594	0.0163453	0.769231	2.05882
213	0.21314	0.149774	0.0540582	36.5907																	0.370285	0.269069	0.21314	0.149774	0.0978754	0.0540582	2.22222	2.8
214	0.203511	0.185627	0.0154557	19.4128																	0.318521	0.284629	0.203511	0.185627	0.0264542	0.0154557	0.952381	1.62162
215	0.245392	0.161014	0.0626479	34.6109																	0.396019	0.263136	0.245392	0.161014	0.103905	0.0626479	2.59259	3.10345
216	0.297608	0.252284	0.047747	25.1553																	0.427243	0.341024	0.297608	0.252284	0.0793639	0.047747	2.5	2
217	0.142364	0.117813	0.0328394	38.4481																	0.267591	0.212043	0.142364	0.117813	0.0666465	0.0328394	2.30769	1.29032
218	0.262648	0.221667	0.0467246	25.3781																	0.448954	0.351977	0.262648	0.221667	0.088192	0.0467246	2.85714	2.7027
219	0.156508	0.139971	0.0153664	24.4846																	0.275733	0.235116	0.156508	0.139971	0.0344923	0.0153664	1.25	1.14286
220	0.268746	0.217311	0.047583	27.9302																	0.432361	0.338773	0.268746	0.217311	0.0862207	0.047583	2.77778	2.17391
221	0.172775	0.142935	0.0277627	32.824																	0.293333	0.224948	0.172775	0.142935	0.0537581	0.0277627	1.66667	0.625
222	0.232588	0.196326	0.0248258	27.0156																	0.273702	0.237013	0.232588	0.196326	0.0287336	0.0248258	1.33333	0
223	0.197777	0.161613	0.0219734	28.4489																	0.257379	0.230591	0.197777	0.161613	0.0309595	0.0219734	1.48148	0
224	0.184472	0.1432	0.0531601	40.3526																	0.315612	0.219297	0.184472	0.1432	0.100384	0.0531601	2.5	2.63158
225	0.149512	0.128405	0.0198569	29.0845																	0.28157	0.216869	0.149512	0.128405	0.0320671	0.0198569	1.30435	0
226	0.179565	0.118979	0.0570455	46.5234																	0.323157	0.193094	0.179565	0.118979	0.103567	0.0570455	2.77778	2.35294
227	0.164204	0.127525	0.046323	37.7962																	0.359646	0.257558	0.164204	0.127525	0.0980571	0.046323	2.5	2.5
228	0.107654	0.0869222	0.0464038	46.755																	0.190641	0.149378	0.107654	0.0869222	0.0816842	0.0464038	2.05882	2
229	0.28856	0.232579	0.0499058	28.3573																	0.491787	0.373949	0.28856	0.232579	0.0897099	0.0499058	3	2.8
230	0.165934	0.141937	0.0288651	31.1812																	0.447815	0.36866	0.165934	0.141937	0.093953	0.0288651	2.5	2.27273
231	0.276896	0.241316	0.0405714	24.0828																	0.440465	0.365232	0.276896	0.241316	0.073348	0.0405714	2.27273	2.85714
232	0.333373	0.263616	0.0512667	28.5353																	0.489687	0.395954	0.333373	0.263616	0.0811931	0.0512667	2.77778	2.5
233	0.232521	0.206358	0.0286328	30.141																	0.391688	0.339906	0.232521	0.206358	0.0542311	0.0286328	1.36364	1.90476
234	0.338952	0.280039	0.0532537	23.756																	0.453238	0.371654	0.338952	0.280039	0.0774685	0.0532537	2.5	2.5
235	0.256223	0.217116	0.0410221	30.212																	0.420712	0.350432	0.256223	0.217116	0.0667424	0.0410221	2	1.6
236	0.122886	0	0.122886	100																	0.304354	0.258729	0.122886	0	0.0662685	0.122886	1.76471	1.57895
237	0.328199	0.207613	0.0881197	47.1195																	0.314203	0.194314	0.328199	0.207613	0.10243	0.0881197	2.8	3.52941
238	0.300788	0.198094	0.090554	43.3089																	0.297463	0.161797	0.300788	0.198094	0.114632	0.090554	3.125	4
239	0.313137	0.266244	0.0482164	28.2503																	0.423539	0.35885	0.313137	0.266244	0.0678664	0.0482164	2.14286	2.28571
240	0.1725	0.162961	0.032876	23.7633																	0.286757	0.232557	0.1725	0.162961	0.0575273	0.032876	1.72414	0.909091
241	0.16477	0.1517	0.0314071	29.1569																	0.32959	0.266291	0.16477	0.1517	0.064357	0.0314071	2.17391	1.66667
242	0.209498	0.167056	0.043136	32.0494																	0.409287	0.297545	0.209498	0.167056	0.0975615	0.043136	2	2.97297
243	0.298345	0.190357	0.107157	45.9045																	0.316177	0.206564	0.298345	0.190357	0.125549	0.107157	3.87097	4.41176
244	0.33911	0.286439	0.0529181	25.0894																	0.406511	0.355406	0.33911	0.286439	0.0693756	0.0529181	2.1875	2.41379
245	0.113488	0.0834602	0.021156	37.5178																	0.310536	0.224215	0.113488	0.0834602	0.0585774	0.021156	2.22222	1.25
246	0.18408	0.148484	0.030897	30.4746																	0.31408	0.221948	0.18408	0.148484	0.0613173	0.030897	1.73913	2
247	0.148414	0.11647	0.0292193	28.833																	0.30899	0.242268	0.148414	0.11647	0.0719994	0.0292193	2.30769	1.6
248	0.236396	0.196677	0.0425385	32.6237																	0.293529	0.243628	0.236396	0.196677	0.0584112	0.0425385	1.66667	1.92308
249	0.188792	0.160381	0.0273427	33.0594																	0.279632	0.228695	0.188792	0.160381	0.0459632	0.0273427	1.15385	1.76471
250	0.193619	0.153341	0.0377426	33.6033																	0.404375	0.333758	0.193619	0.153341	0.0868798	0.0377426	1.90476	2.30769
251	0.135936	0.103598	0.0214445	33.9145																	0.266443	0.178356	0.135936	0.103598	0.0562256	0.0214445	1.6	1.42857
252	0.118435	0.100656	0.0195803	28.8219																	0.281699	0.206662	0.118435	0.100656	0.0537476	0.0195803	1.53846	1
253	0.375906	0.305989	0.0577974	26.1192																	0.424838	0.328834	0.375906	0.305989	0.0753457	0.0577974	2.5	2.85714
254	0.0515079	0.0449995	0.00327311	28.3451																	0.217281	0.199945	0.0515079	0.0449995	0.0190264	0.00327311	0.909091	0.434783
255	0.212919	0.168087	0.0176844	29.5462																	0.337784	0.283659	0.212919	0.168087	0.043056	0.0176844	0.882353	1
256	0.104505	0.0882299	0.0173587	33.414																	0.315295	0.240666	0.104505	0.0882299	0.0571117	0.0173587	1.66667	0.526316
257	0.316445	0.257882	0.0637789	28.6786																	0.33526	0.258712	0.316445	0.257882	0.0801235	0.0637789	2.33333	2.4
258	0.30371	0.24642	0.0598259	29.0287																	0.33526	0.258712	0.30371	0.24642	0.0801235	0.0598259	2.33333	2.5
259	0.0738488	0.0684767	0.00591261	30.0617																	0.215597	0.192935	0.0738488	0.0684767	0.0199962	0.00591261	0.769231	0
260	0.133382	0.101149	0.022188	30.2521																	0.352914	0.26449	0.133382	0.101149	0.0754693	0.022188	2.5	1.33333
261	0.223262	0.187757	0.0371664	28.847																	0.321196	0.255388	0.223262	0.187757	0.0637595	0.0371664	1.875	2.14286
262	0.0377092	0.0347686	0.00270441	27.9642																	0.204412	0.194524	0.0377092	0.0347686	0.0158276	0.00270441	0.645161	0.454545
263	0.319477	0.26393	0.0559185	28.3994																	0.340827	0.274718	0.319477	0.26393	0.0691547	0.0559185	2.06897	1.66667
264	0.168432	0.14209	0.0154357	27.1639																	0.313029	0.226955	0.168432	0.14209	0.038301	0.0154357	1.17647	1.25
265	0.107911	0.0863558	0.0134557	32.0756																	0.304982	0.22712	0.107911	0.0863558	0.056572	0.0134557	1.66667	1.33333
266	0.141856	0.108597	0.022203	25.5998																	0.356913	0.284677	0.141856	0.108597	0.073521	0.022203	2.5	1.42857
267	0.204612	0.180929	0.0340846	28.8824																	0.322005	0.259089	0.204612	0.180929	0.0664324	0.0340846	1.81818	0
268	0.259561	0.230359	0.0479439	31.9295																	0.320597	0.246122	0.259561	0.230359	0.0643365	0.0479439	1.76471	1.57895
269	0.220611	0.197539	0.0378352	29.2701																	0.329375	0.245565	0.220611	0.197539	0.0665684	0.0378352	2	1.6129
270	0.0789639	0.0699621	0.0100179	27.4937																	0.254165	0.237293	0.0789639	0.0699621	0.0444488	0.0100179	1.53846	1.90476
271	0.208919	0.163748	0.0399925	33.38																	0.297802	0.235815	0.208919	0.163748	0.063193	0.0399925	1.5	2.72727
272	0.211166	0.168235	0.0487834	32.4915																	0.308372	0.204363	0.211166	0.168235	0.0815592	0.0487834	2.30769	2.27273
273	0.12261	0.0947042	0.0200934	37.0694																	0.386815	0.277593	0.12261	0.0947042	0.0445997	0.0200934	1.11111	0
274	0.198191	0.139761	0.0494607	32.5302																	0.297364	0.212099	0.198191	0.139761	0.0864607	0.0494607	2.77778	3.63636
275	0.0692425	0.0712893	-0.000145034	30.3156																	0.240832	0.203657	0.0692425	0.0712893	0.00586224	-0.000145034	0	0
276	0.237401	0.172805	0.0559756	34.5301																	0.310619	0.214934	0.237401	0.172805	0.0792678	0.0559756	2.1875	2.5
277	0.0696482	0.0564643	0.00557033	35.1998																	0.284552	0.222428	0.0696482	0.0564643	0.0170529	0.00557033	0.588235	0
278	0.0206816	0.0124712	-0.000263388	67.9062																	0.258254	0.197854	0.0206816	0.0124712	-0.00219662	-0.000263388	0	0
279	0.176302	0.157251	0.00842746	24.9644																	0.25506	0.212924	0.176302	0.157251	0.0162114	0.00842746	0.5	1
280	0.0170514	0.0059073	0.00413702	81.2511																	0.242012	0.223818	0.0170514	0.0059073	0.0100592	0.00413702	0	0
281	0.0835353	0.0572474	0.0222914	36.2197																	0.377904	0.267036	0.0835353	0.0572474	0.0931802	0.0222914	2.66667	2.22222
282	0.162678	0.113692	0.0452675	34.1308																	0.498388	0.34219	0.162678	0.113692	0.135196	0.0452675	3.33333	3.92857
283	0.0394826	0.0300676	-0.000576615	40.7528																	0.180113	0.17721	0.0394826	0.0300676	0.00290971	-0.000576615	0	0
284	0.0454623	0.0331828	0.00118176	48.6433																	0.229873	0.185368	0.0454623	0.0331828	0.00485348	0.00118176	0	-0.5
285	0.12482	0.119225	0.0114722	22.455																	0.254834	0.194773	0.12482	0.119225	0.0304043	0.0114722	1	0.625
286	0.00509119	-0.00624442	-0.000292367	131.689																	0.227047	0.192415	0.00509119	-0.00624442	0.00626212	-0.000292367	0	0
287	0.0206078	0.0176047	-0.000234529	40.0146																	0.210933	0.171285	0.0206078	0.0176047	-0.00162189	-0.000234529	0	0
288	0.0443158	0.040291	0.00808421	37.3745																	0.216474	0.220174	0.0443158	0.040291	0.0353338	0.00808421	1.11111	0
289	0.141998	0.117984	0.0163994	29.0164																	0.334354	0.297588	0.141998	0.117984	0.0431678	0.0163994	1.30435	0.869565
290	0.0834609	0.0651043	0.0107578	39.493																	0.268002	0.218833	0.0834609	0.0651043	0.0258628	0.0107578	0.909091	0.714286
291	0.0215804	0.0176688	0.000671311	47.0654																	0.212138	0.185759	0.0215804	0.0176688	0.00682966	0.000671311	0.666667	0
292	0.140627	0.130329	0.0040573	21.8461																	0.153909	0.148569	0.140627	0.130329	0.0138444	0.0040573	0	0
293	0.270914	0.211041	0.0661221	36.5379																	0.280369	0.194939	0.270914	0.211041	0.0762641	0.0661221	2.14286	2.8
294	0.0854706	0.0598325	0.0192531	34.3863																	0.451485	0.303526	0.0854706	0.0598325	0.109773	0.0192531	3.18182	2.85714
295	0.0285304	0.0186957	0.00445123	50.2571																	0.200706	0.16393	0.0285304	0.0186957	0.0329314	0.00445123	0.9375	0.625
296	0.076231	0.059861	0.011463	30.0093																	0.315158	0.226266	0.076231	0.059861	0.040005	0.011463	1.42857	1.15385
297	0.225618	0.176896	0.0471838	35.5523																	0.286014	0.198983	0.225618	0.176896	0.0757912	0.0471838	2.10526	2.6087
298	0.0763997	0.0655466	0.00144924	28.563																	0.201917	0.175992	0.0763997	0.0655466	0.0112947	0.00144924	0	0
299	0.0530465	0.0514998	0.00477311	30.3307																	0.189205	0.166976	0.0530465	0.0514998	0.0224802	0.00477311	0.454545	0
300	-0.0233962	-0.0290988	0.00128798	41.5562																	0.20878	0.169401	-0.0233962	-0.0290988	0.00512239	0.00128798	0.37037	0
301	0.0660895	0.0507577	0.00857304	39.2561																	0.354232	0.338102	0.0660895	0.0507577	0.0331433	0.00857304	1.25	0
302	0.211107	0.144845	0.0549953	41.0942																	0.256555	0.168933	0.211107	0.144845	0.0736818	0.0549953	2.30769	2.85714
303	0.0708928	0.0572339	0.00449704	32.0464																	0.208226	0.169929	0.0708928	0.0572339	0.0164432	0.00449704	0.526316	0
304	0.0208674	0.0148251	0.00337691	46.478																	0.194404	0.158897	0.0208674	0.0148251	0.0215682	0.00337691	0.857143	0.333333
305	0.0625034	0.0577803	0.00817967	22.9523																	0.325673	0.299314	0.0625034	0.0577803	0.0274472	0.00817967	1.05263	0
306	0.0814432	0.0599705	0.00841293	48.6279																	0.139211	0.0799001	0.0814432	0.0599705	0.0212983	0.00841293	0.666667	0.909091
307	0.0538972	0.0460005	0.00770289	31.0807																	0.34598	0.305444	0.0538972	0.0460005	0.0348815	0.00770289	1.17647	0.714286
308	0.135804	0.116034	0.0133802	29.7179																	0.305997	0.256628	0.135804	0.116034	0.0310831	0.0133802	0.833333	0.666667
309	0.0661545	0.0495518	0.0105485	37.3958																	0.391204	0.29981	0.0661545	0.0495518	0.0505099	0.0105485	1.66667	0.454545
310	-0.00481306	-0.00565413	0.000144	82.5686																	0.187621	0.159853	-0.00481306	-0.00565413	0.00335918	0.000144	0	-0.833333
311	0.117138	0.100167	0.0138309	30.518																	0.304969	0.236459	0.117138	0.100167	0.0367071	0.0138309	1.33333	0.909091
312	0.108655	0.0882384	0.0123122	31.5166																	0.296757	0.243267	0.108655	0.0882384	0.0379506	0.0123122	1.25	0.344828
313	0.0474247	0.0334836	0.00290797	41.9615																	0.184	0.140199	0.0474247	0.0334836	0.00670229	0.00290797	0.357143	0.333333
314	0.280436	0.213206	0.0526432	33.0508																	0.300664	0.217866	0.280436	0.213206	0.0690111	0.0526432	2.27273	3.33333
315	-0.00231527	-0.00698455	0.000812896	86.404																	0.175436	0.152079	-0.00231527	-0.00698455	0.00756143	0.000812896	0.5	0
316	0.0269531	0.0222363	0.00352497	36.5837																	0.159117	0.146094	0.0269531	0.0222363	0.0197575	0.00352497	1	0
317	0.160343	0.117991	0.0297283	33.4977																	0.407944	0.315197	0.160343	0.117991	0.0705517	0.0297283	2.33333	1.37931
318	0.182178	0.130057	0.0328566	40.0469																	0.285388	0.211309	0.182178	0.130057	0.0586005	0.0328566	1.66667	2.85714
319	0.0894939	0.077327	0.0182777	32.4819																	0.353517	0.319746	0.0894939	0.077327	0.053575	0.0182777	2	0.833333
320	0.214324	0.16754	0.0383743	27.6973																	0.413527	0.317019	0.214324	0.16754	0.0790643	0.0383743	2.5	2
321	0.0957217	0.081121	-0.00049612	33.1789																	0.174662	0.158063	0.0957217	0.081121	0.000989314	-0.00049612	0	0.8
322	0.0275049	0.02712	-0.00077	31.1806																	0.228029	0.222604	0.0275049	0.02712	-0.00550766	-0.00077	0	0
323	0.100689	0.0909938	0.0194105	31.1558																	0.336453	0.305934	0.100689	0.0909938	0.0510163	0.0194105	1.875	0.769231
324	0.0561469	0.0430652	0.0116462	34.6874																	0.327585	0.294863	0.0561469	0.0430652	0.0558734	0.0116462	2.25806	0.833333
325	0.10031	0.0751091	0.0154917	36.8924																	0.379896	0.300021	0.10031	0.0751091	0.0516113	0.0154917	1.42857	1.25
326	0.0874777	0.0788575	0.00957425	22.2201																	0.306254	0.294235	0.0874777	0.0788575	0.0365398	0.00957425	1.5625	0.555556
327	0.245628	0.186408	0.0448087	31.7539																	0.41511	0.31384	0.245628	0.186408	0.0724785	0.0448087	2.22222	1.81818
328	0.166851	0.144164	0.0190504	26.334																	0.366948	0.316388	0.166851	0.144164	0.0544121	0.0190504	2	0.952381
329	0.095298	0.0852148	0.00846788	20.6664																	0.346713	0.297962	0.095298	0.0852148	0.037866	0.00846788	1.25	0.606061
330	0.0919966	0.0781252	0.0104482	23.8019																	0.333105	0.297291	0.0919966	0.0781252	0.0454717	0.0104482	1.875	0.769231
331	0.216195	0.15166	0.0502933	41.8615																	0.287936	0.194694	0.216195	0.15166	0.0711374	0.0502933	2	3.07692
332	0.192045	0.137804	0.0486969	40.9348																	0.262327	0.185519	0.192045	0.137804	0.0745552	0.0486969	2.5	2.8125
333	0.026537	0.0223775	-0.000848391	49.5424																	0.129216	0.125563	0.026537	0.0223775	-0.00294165	-0.000848391	0	0
334	0.101441	0.0894604	0.0155664	26.465																	0.375086	0.313025	0.101441	0.0894604	0.0537026	0.0155664	1.875	0.833333
335	0.0218807	0.0200944	-0.000254144	31.9809																	0.130342	0.119497	0.0218807	0.0200944	-0.000780648	-0.000254144	0	0
336	0.0406047	0.0372294	0.000382889	35.1296																	0.140463	0.117624	0.0406047	0.0372294	-0.00215914	0.000382889	0	0
337	0.112292	0.109541	0.000972979	17.1189																	0.145646	0.14139	0.112292	0.109541	0.00645323	0.000972979	0	0.333333
338	0.0691117	0.0607614	0.000119959	28.6489																	0.164051	0.142084	0.0691117	0.0607614	0.00333841	0.000119959	0.555556	0.37037
339	0.197283	0.148283	0.0320167	31.5389																	0.342913	0.252619	0.197283	0.148283	0.0612369	0.0320167	2.38095	1.36364
340	0.291367	0.192515	0.0677862	39.9408																	0.30606	0.196608	0.291367	0.192515	0.0841613	0.0677862	2.35294	2.5
341	0.163875	0.13557	0.0112979	29.9318																	0.359993	0.293712	0.163875	0.13557	0.0273315	0.0112979	1.25	1.57895
342	0.22373	0.174713	0.0428525	31.7325																	0.301863	0.235422	0.22373	0.174713	0.0657653	0.0428525	2.22222	3.18182
343	0.0868976	0.0610679	0.0226023	37.6093																	0.334579	0.23478	0.0868976	0.0610679	0.0876256	0.0226023	2.5	1.81818
344	0.059258	0.0507098	0.000539819	25.7848																	0.203235	0.171207	0.059258	0.0507098	0.00242256	0.000539819	0.294118	0
345	0.0269369	0.0194236	0.00399403	48.9983																	0.216776	0.162299	0.0269369	0.0194236	0.0197687	0.00399403	1.25	1.17647
346	0.210543	0.146924	0.0471869	41.1245																	0.293242	0.203667	0.210543	0.146924	0.0686186	0.0471869	2.14286	3.10345
347	0.0300642	0.028621	-0.00629997	55.2691																	0.149225	0.102912	0.0300642	0.028621	-0.0155764	-0.00629997	0	0.909091
348	0.165219	0.102325	0.043277	39.9819																	0.3347	0.192541	0.165219	0.102325	0.0881554	0.043277	3.33333	3.33333
349	0.178153	0.132779	0.0360067	35.2135																	0.354022	0.263524	0.178153	0.132779	0.0723726	0.0360067	2.59259	1.72414
350	0.0476735	0.0394033	0.00507525	37.1587																	0.287975	0.252909	0.0476735	0.0394033	0.0227657	0.00507525	1.11111	0.645161
351	0.0985656	0.0736424	0.0214724	35.7327																	0.367038	0.27403	0.0985656	0.0736424	0.0794599	0.0214724	2.59259	0.952381
352	0.282709	0.210553	0.0582176	34.4288																	0.370351	0.276037	0.282709	0.210553	0.0801396	0.0582176	2.5	1.76471
353	0.103531	0.0941496	0.0131066	32.6136																	0.328355	0.302976	0.103531	0.0941496	0.0326275	0.0131066	1.42857	1.11111
354	0.212327	0.150224	0.0422126	35.6266																	0.306745	0.226542	0.212327	0.150224	0.0678734	0.0422126	2.22222	2.85714
355	0.03766	0.0152045	0.0176216	74.3399																	0.209503	0.12173	0.03766	0.0152045	0.0514427	0.0176216	2	1.42857
356	0.0240307	0.00404102	0.00632766	93.3014																	0.1591	0.134825	0.0240307	0.00404102	0.0149095	0.00632766	1.07143	0
357	0.0940913	0.075327	0.00794733	34.2161																	0.304649	0.254076	0.0940913	0.075327	0.0234839	0.00794733	0.952381	1
358	0.0324762	0.0268952	0.00180063	52.367																	0.138163	0.112896	0.0324762	0.0268952	0.00654779	0.00180063	0.294118	0
359	0.0883351	0.0567613	0.0200206	40.3289																	0.269412	0.173656	0.0883351	0.0567613	0.0663024	0.0200206	2.58065	2.58065
360	0.0614987	0.060316	-0.00132727	15.8511																	0.243667	0.208063	0.0614987	0.060316	-0.0035153	-0.00132727	0	0
361	0.0169198	0.0026528	0.00594682	87.1871																	0.1476	0.0928711	0.0169198	0.0026528	0.0397658	0.00594682	1	0.8
362	0.0434297	0.0189326	0.0080405	64.5906																	0.179798	0.0885476	0.0434297	0.0189326	0.0375818	0.0080405	1.33333	1.25
363	-0.010597	-0.0180201	0.000326795	63.5236																	0.153766	0.143192	-0.010597	-0.0180201	0.00217109	0.000326795	0	0
364	0.0364174	0.0210443	0.00430856	67.8704																	0.118431	0.0881902	0.0364174	0.0210443	0.0111917	0.00430856	0.47619	1
365	-0.00161339	-0.0109289	7.63661e-05	92.2764																	0.149889	0.145208	-0.00161339	-0.0109289	0.00264591	7.63661e-05	0	0
366	0.0632254	0.0581417	0.00844357	25.3967																	0.336822	0.298902	0.0632254	0.0581417	0.0421628	0.00844357	1.71429	0.5
367	0.113381	0.100259	0.021544	30.0565																	0.323663	0.277057	0.113381	0.100259	0.0609476	0.021544	1.76471	1.6
368	0.0717095	0.0673834	0.00379732	13.4702																	0.34067	0.268944	0.0717095	0.0673834	0.0294044	0.00379732	1.42857	0
369	0.0352526	0.0376034	-0.00695676	33.6234																	0.0981307	0.0883076	0.0352526	0.0376034	-0.0211628	-0.00695676	-0.666667	0
370	0.0385948	0.025368	0.00160046	54.1884																	0.137053	0.114353	0.0385948	0.025368	0.00581866	0.00160046	0.625	0.833333
371	0.0337893	0.0245668	0.000221257	53.9603																	0.150984	0.133679	0.0337893	0.0245668	0.00130931	0.000221257	0	0
372	0.177664	0.142703	0.0302009	33.2444																	0.333406	0.272858	0.177664	0.142703	0.0561042	0.0302009	1.42857	1.42857
373	0.00890038	0.00485276	0.00205617	68.661																	0.107215	0.0599134	0.00890038	0.00485276	0.0233475	0.00205617	0.952381	0
374	0.263752	0.201821	0.043841	33.5815																	0.365892	0.288757	0.263752	0.201821	0.0679851	0.043841	2.5	2.66667
375	-0.00264195	-0.0151165	0.000618289	92.5578																	0.11483	0.0904003	-0.00264195	-0.0151165	0.000621852	0.000618289	0	-0.357143
376	0.0421016	0.0378329	0.000340984	26.4731																	0.230353	0.210233	0.0421016	0.0378329	1.94838e-05	0.000340984	0	0
377	0.0550079	0.0546039	0.00144399	15.7985																	0.202746	0.180684	0.0550079	0.0546039	0.00828503	0.00144399	0.526316	0
378	-0.0198062	-0.0299854	-0.000701184	39.2633																	0.113875	0.0985755	-0.0198062	-0.0299854	0.00223331	-0.000701184	0	0
379	0.0759481	0.0553519	-0.00871038	50.0432																	0.133327	0.096773	0.0759481	0.0553519	-0.0156519	-0.00871038	0	0
380	-0.00678702	-0.0190919	-0.0021804	79.1169																	0.165967	0.124885	-0.00678702	-0.0190919	0.000430209	-0.0021804	0	0
381	0.110829	0.104062	0.00342067	22.446																	0.202746	0.180684	0.110829	0.104062	0.00828503	0.00342067	0.526316	0.689655
382	0.0375381	0.0369214	-0.00903566	48.7992																	0.099601	0.0902682	0.0375381	0.0369214	-0.0225159	-0.00903566	-0.555556	0
383	0.0427574	0.0324753	0.00476202	34.8259																	0.341423	0.266126	0.0427574	0.0324753	0.0323677	0.00476202	1.42857	0
384	0.19941	0.149169	0.0332537	33.9601																	0.313017	0.220609	0.19941	0.149169	0.0532065	0.0332537	1.72414	2
385	0.109736	0.0987052	0.0125952	21.753																	0.420067	0.364604	0.109736	0.0987052	0.0490496	0.0125952	2	1.53846
386	0.0780685	0.0794262	-0.00232999	23.0976																	0.181581	0.160752	0.0780685	0.0794262	-0.00561175	-0.00232999	0	0
387	0.222575	0.179729	0.0387264	31.4919																	0.364091	0.288966	0.222575	0.179729	0.069574	0.0387264	2.5	1.81818
388	0.2214	0.190991	0.0372911	30.675																	0.3589	0.286098	0.2214	0.190991	0.0642738	0.0372911	2.14286	1.66667
389	0.252283	0.235297	0.0326862	23.0056																	0.357395	0.317351	0.252283	0.235297	0.0459447	0.0326862	1.57895	2.5
390	0.0276858	0.0229247	0.00291598	33.3016																	0.306301	0.255016	0.0276858	0.0229247	0.0245471	0.00291598	1.33333	0
391	-0.0114957	-0.0200547	-0.00155063	59.259																	0.120625	0.0963958	-0.0114957	-0.0200547	-0.00463041	-0.00155063	0	-0.3125
392	0.0672102	0.0355997	0.022858	55.6865																	0.286786	0.194269	0.0672102	0.0355997	0.0891116	0.022858	2.22222	1.875
393	0.0391195	0.0344867	-0.00302861	47.5149																	0.109912	0.0938071	0.0391195	0.0344867	-0.0104505	-0.00302861	0	0
394	0.0648667	0.0553744	0.00758525	28.5262																	0.335611	0.271847	0.0648667	0.0553744	0.0380027	0.00758525	1.6129	0
395	0.185206	0.147291	0.0458195	30.6417																	0.280223	0.217201	0.185206	0.147291	0.077286	0.0458195	2.30769	2.10526
396	0.140045	0.127306	0.0177969	22.8982																	0.355667	0.321529	0.140045	0.127306	0.0495922	0.0177969	2.25806	1.11111
397	0.091399	0.0774016	0.000813279	30.8296																	0.227094	0.178702	0.091399	0.0774016	0.00288586	0.000813279	0.625	0.769231
398	0.0383013	0.029294	-0.00430446	51.6171																	0.125421	0.0935548	0.0383013	0.029294	-0.012992	-0.00430446	-0.322581	0
399	0.0572593	0.0491122	0.00447854	24.07																	0.259286	0.213904	0.0572593	0.0491122	0.0216026	0.00447854	1.07143	0
400	0.0806672	0.0619133	0.0174627	34.7776																	0.387213	0.320096	0.0806672	0.0619133	0.0566396	0.0174627	2.5	0.714286
401	-0.0122334	-0.013445	-0.00170413	57.5403																	0.129372	0.109628	-0.0122334	-0.013445	-0.0154624	-0.00170413	0	0
402	0.200674	0.162621	0.0293184	29.0699																	0.362688	0.286368	0.200674	0.162621	0.0594118	0.0293184	2	1.11111
403	0.0331404	0.0305597	0.0063373	29.4792																	0.371608	0.302337	0.0331404	0.0305597	0.0474923	0.0063373	2.35294	0.454545
404	0.020831	0.0175965	-0.00469529	53.4048																	0.105044	0.0886946	0.020831	0.0175965	-0.0223867	-0.00469529	-0.47619	-0.588235
405	0.0208	0.00930539	2.10854e-05	70.1015																	0.140726	0.0934207	0.0208	0.00930539	0.000876022	2.10854e-05	0	0
406	0.0677844	0.0551533	-0.00324207	36.7541																	0.138666	0.101794	0.0677844	0.0551533	-0.00846955	-0.00324207	0	0
407	-0.018036	-0.0243941	0.00453302	29.7413																	0.42344	0.344733	-0.018036	-0.0243941	0.0618835	0.00453302	2.66667	0
408	0.0861212	0.0628991	0.00272155	38.4146																	0.181424	0.127352	0.0861212	0.0628991	0.00821771	0.00272155	0	0
409	0.0607981	0.0510473	0.00268712	24.6789																	0.272048	0.209131	0.0607981	0.0510473	0.0164889	0.00268712	1.42857	0.285714
410	0.186709	0.152633	0.0212691	28.5698																	0.362613	0.296069	0.186709	0.152633	0.0448952	0.0212691	2.64706	1.25
411	0.122776	0.102745	0.0150521	29.7061																	0.392838	0.341287	0.122776	0.102745	0.0507418	0.0150521	2.25806	1.66667
412	0.142428	0.114634	0.0148044	26.6045																	0.35345	0.300823	0.142428	0.114634	0.041628	0.0148044	2.1875	2
413	0.188247	0.13463	0.0505782	35.6554																	0.337272	0.228503	0.188247	0.13463	0.104395	0.0505782	2.77778	3
414	-0.0198434	-0.0192481	-0.00244612	42.2681																	0.0985308	0.0620541	-0.0198434	-0.0192481	-0.0107588	-0.00244612	0	-1.33333
415	0.052323	0.0376167	0.0091305	32.7982																	0.390184	0.326036	0.052323	0.0376167	0.0556022	0.0091305	2.5	0.555556
416	0.25782	0.175733	0.0784298	40.808																	0.363518	0.239249	0.25782	0.175733	0.109987	0.0784298	2.5	3.07692
417	0.0525318	0.0403406	0.00814057	32.9904																	0.331765	0.250988	0.0525318	0.0403406	0.0501098	0.00814057	2.8125	0
418	0.055293	0.0441994	0.000326047	38.6274																	0.16073	0.105657	0.055293	0.0441994	0	0.000326047	0	0
419	0.042017	0.0358297	-0.00254475	32.3478																	0.100535	0.0872845	0.042017	0.0358297	-0.0108287	-0.00254475	0	0
420	0.110724	0.0862963	0.0158026	31.8034																	0.307103	0.233894	0.110724	0.0862963	0.0414862	0.0158026	2	1.05263
421	0.0284262	0.0269566	0.00730632	27.5382																	0.320677	0.251777	0.0284262	0.0269566	0.0417607	0.00730632	2.08333	0.689655
422	0.103516	0.0818293	0.0024668	40.1822																	0.183567	0.122752	0.103516	0.0818293	0.0044363	0.0024668	0.666667	0
423	0.0436334	0.031443	0.0164182	37.3376																	0.398241	0.278658	0.0436334	0.031443	0.119724	0.0164182	3.33333	2.38095
424	0.0233331	0.0310784	-0.00591093	32.4848																	0.0810489	0.0867825	0.0233331	0.0310784	-0.0220933	-0.00591093	0	0
425	0.0533504	0.0347964	0.00889641	45.6287																	0.299649	0.200668	0.0533504	0.0347964	0.0364348	0.00889641	2	0.833333
426	0.0810816	0.0571692	0.0127735	43.8159																	0.299649	0.200668	0.0810816	0.0571692	0.0364348	0.0127735	2	0.666667
427	0.0712939	0.0541925	0.00314665	52.6745																	0.11427	0.0938235	0.0712939	0.0541925	0.00713004	0.00314665	0	0
428	0.0292732	0.0348324	-0.00976039	43.8648																	0.0553261	0.0706519	0.0292732	0.0348324	-0.0384204	-0.00976039	-1.25	0
429	0.157322	0.112985	0.0413926	37.3892																	0.312389	0.221694	0.157322	0.112985	0.0844251	0.0413926	2.30769	2.85714
430	0.01979	0.0112648	0.00251597	69.5484																	0.0964194	0.0687285	0.01979	0.0112648	0.0157075	0.00251597	0.5	0
431	0.0789691	0.0564924	0.00743575	39.4818																	0.267936	0.18272	0.0789691	0.0564924	0.0263363	0.00743575	1.66667	1.30435
432	0.23848	0.178908	0.0408831	36.0062																	0.314967	0.231273	0.23848	0.178908	0.0491113	0.0408831	1.81818	1.81818
433	0.0493609	0.0468852	-0.00499123	28.5545																	0.177117	0.148224	0.0493609	0.0468852	-0.0172372	-0.00499123	-0.3125	0
434	0.0356925	0.027	0.00386286	30.4458																	0.319966	0.238883	0.0356925	0.027	0.0373854	0.00386286	2	0
435	0.251874	0.197738	0.0366264	33.8515																	0.299296	0.239182	0.251874	0.197738	0.0428005	0.0366264	1.57895	1.66667
436	0.125883	0.0826117	0.0145036	42.7618																	0.253408	0.156591	0.125883	0.0826117	0.03082	0.0145036	1.53846	1.25
437	0.264401	0.200483	0.0432179	32.7684																	0.327169	0.253577	0.264401	0.200483	0.056329	0.0432179	1.875	1.66667
438	0.233452	0.177268	0.0458965	33.4615																	0.316792	0.232164	0.233452	0.177268	0.0609207	0.0458965	1.92308	1.81818
439	0.216375	0.160852	0.0332917	38.8984																	0.28581	0.213037	0.216375	0.160852	0.0457812	0.0332917	1.66667	1.875
440	0.0822557	0.062632	0.00823806	30.3519																	0.293343	0.206356	0.0822557	0.062632	0.0288138	0.00823806	1.25	0.909091
441	0.10922	0.0734539	0.0109336	37.0581																	0.325415	0.233511	0.10922	0.0734539	0.0337683	0.0109336	1.81818	1
442	-0.00419074	0.0043292	-0.00444657	87.0687																	-0.0612238	-0.029201	-0.00419074	0.0043292	-0.0160367	-0.00444657	-0.909091	0
443	0.269061	0.201373	0.0419013	34.3815																	0.328003	0.237444	0.269061	0.201373	0.0556871	0.0419013	1.81818	1.81818
444	0.0332806	0.0280055	0.00610261	32.6196																	0.377526	0.317039	0.0332806	0.0280055	0.0429831	0.00610261	1.66667	0.909091
445	0.122548	0.102217	0.0180311	26.068																	0.343961	0.287454	0.122548	0.102217	0.0670892	0.0180311	2.5	1.11111
446	0.00632115	0.00764002	-0.00264237	80.1567																	-0.0384023	-0.022275	0.00632115	0.00764002	-0.00107136	-0.00264237	-0.30303	0
447	0.0368942	0.030745	0.0081158	64.962																	0.0154989	0.0160626	0.0368942	0.030745	0.0159144	0.0081158	0	1.05263
448	0.220765	0.168866	0.0328234	34.1817																	0.314999	0.225842	0.220765	0.168866	0.0451292	0.0328234	1.66667	1.66667
449	0.155408	0.119927	0.0272781	34.8997																	0.288556	0.222707	0.155408	0.119927	0.054122	0.0272781	1.53846	2.30769
450	0.052036	0.0342074	0.00925437	41.1559																	0.261825	0.173773	0.052036	0.0342074	0.0445722	0.00925437	2	0.714286
451	0.0798775	0.0630818	-0.0030884	30.6954																	0.139606	0.121038	0.0798775	0.0630818	-0.00760895	-0.0030884	-0.3125	0
452	0.174984	0.144599	0.034567	35.2326																	0.287821	0.23606	0.174984	0.144599	0.0587394	0.034567	1.78571	2
453	0.0085423	0.0124713	-0.010031	68.545																	0.0401841	0.0284588	0.0085423	0.0124713	-0.0348158	-0.010031	-1.05263	-0.645161
454	0.210489	0.161637	0.0319579	34.6697																	0.314112	0.24029	0.210489	0.161637	0.0485653	0.0319579	1.66667	1.76471
455	0.211324	0.160669	0.0358451	35.3969																	0.319001	0.229211	0.211324	0.160669	0.0532285	0.0358451	1.73913	1.66667
456	0.197208	0.156369	0.0339285	30.8264																	0.310295	0.242267	0.197208	0.156369	0.054762	0.0339285	1.66667	1.66667
457	0.0681763	0.0433995	0.00721341	44.0443																	0.238037	0.138034	0.0681763	0.0433995	0.0265881	0.00721341	1.25	0.606061
458	0.069988	0.0425708	0.00360137	44.2055																	0.227721	0.139033	0.069988	0.0425708	0.0136275	0.00360137	0.416667	0.666667
459	0.0149534	0.0158639	-0.000698197	71.972																	-0.016512	-0.00726401	0.0149534	0.0158639	-0.0025741	-0.000698197	0	0.454545
460	0.0807357	0.0538832	0.00879041	39.115																	0.265876	0.185633	0.0807357	0.0538832	0.0363994	0.00879041	1.78571	1.05263
461	0.022241	0.0157533	0.00202077	69.3421																	0.00204599	0.00337339	0.022241	0.0157533	0.00518683	0.00202077	0	0.416667
462	0.0308498	0.0169152	0.00190937	53.3045																	0.21379	0.126227	0.0308498	0.0169152	0.0138164	0.00190937	0	0
463	0.0279625	0.0163705	0.00278893	48.449																	0.218791	0.124523	0.0279625	0.0163705	0.0173108	0.00278893	0.666667	0
464	0.206817	0.15677	0.043704	40.21																	0.287082	0.218687	0.206817	0.15677	0.0625466	0.043704	2.14286	2.5
465	0.0105276	0.00840287	0.00114171	79.0852																	-0.000666531	-0.00777817	0.0105276	0.00840287	-0.00214137	0.00114171	0	0.645161
466	0.00850138	0.0149647	-0.00353871	49.0811																	0.0177762	0.0592043	0.00850138	0.0149647	-0.0164132	-0.00353871	0	-1
467	0.214097	0.18164	0.0333269	29.7579																	0.297998	0.246989	0.214097	0.18164	0.0442744	0.0333269	1.42857	1.90476
468	0.208907	0.157513	0.0309357	35.6442																	0.305237	0.241831	0.208907	0.157513	0.0463464	0.0309357	1.57895	1.72414
469	0.109729	0.0694837	0.0114139	40.18																	0.328905	0.209754	0.109729	0.0694837	0.0346997	0.0114139	1.66667	1.25
470	0.223563	0.168602	0.0334744	35.3927																	0.305237	0.241831	0.223563	0.168602	0.0463464	0.0334744	1.57895	2
471	0.0108455	0.0132527	-0.00256922	44.6591																	0.107794	0.0901016	0.0108455	0.0132527	-0.0196504	-0.00256922	-0.47619	0
472	0.233385	0.179327	0.0367099	36.4395																	0.309764	0.237475	0.233385	0.179327	0.050425	0.0367099	1.66667	1.92308
473	0.0159644	0.00983721	-0.00390932	68.2632																	0.107764	0.0586859	0.0159644	0.00983721	-0.0174599	-0.00390932	-0.666667	0
474	0.234403	0.188302	0.046303	36.9259																	0.30919	0.244966	0.234403	0.188302	0.0599383	0.046303	2	2
475	0.0105477	0.0113751	0.00646875	84.4043																	-0.0170011	-0.026887	0.0105477	0.0113751	0.0118456	0.00646875	0	0.434783
476	0.0274613	0.0251486	0.00154384	42.9151																	0.0368118	0.0269655	0.0274613	0.0251486	0.00554545	0.00154384	0	0
477	0.0367371	0.03873	-0.00439645	37.8981																	0.132577	0.102672	0.0367371	0.03873	-0.0154037	-0.00439645	0	-0.588235
478	0.0364262	0.0297221	0.00670205	57.9714																	0.0689429	0.043388	0.0364262	0.0297221	0.0194272	0.00670205	0	0.909091
479	0.21283	0.17848	0.0282352	33.0109																	0.294288	0.261538	0.21283	0.17848	0.04307	0.0282352	1.76471	2
480	0.109092	0.0727589	0.00169242	36.6106																	0.274252	0.178717	0.109092	0.0727589	0.00452208	0.00169242	0	0
481	0.230765	0.187163	0.0400344	36.9442																	0.311684	0.259365	0.230765	0.187163	0.0543939	0.0400344	1.72414	1.66667
482	-0.00589098	-0.0129288	0.00187404	77.6803																	0.13689	0.0838626	-0.00589098	-0.0129288	0.0131608	0.00187404	0	0
483	0.23337	0.184545	0.0422891	37.4399																	0.304689	0.238406	0.23337	0.184545	0.0566083	0.0422891	1.66667	2.14286
484	0.0429249	0.0264772	0.00619918	43.2408																	0.274019	0.175429	0.0429249	0.0264772	0.0315305	0.00619918	1.25	0
485	0.177174	0.137169	0.0527004	35.8964																	0.325243	0.255103	0.177174	0.137169	0.0989712	0.0527004	2.72727	3
486	0.000921527	-0.00665887	0.00249192	138.943																	0.152788	0.103206	0.000921527	-0.00665887	0.0112983	0.00249192	0	0
487	0.0732923	0.0490224	0.00426545	38.4797																	0.272643	0.19533	0.0732923	0.0490224	0.0158287	0.00426545	0	0
488	0.122304	0.0900985	0.00537096	36.3731																	0.253837	0.188927	0.122304	0.0900985	0.0111227	0.00537096	0	0
489	0.259318	0.205146	0.0480794	38.3247																	0.304689	0.238406	0.259318	0.205146	0.0566083	0.0480794	1.66667	2.12121
490	0.0501057	0.041715	-0.000778531	43.4218																	0.0747818	0.0466749	0.0501057	0.041715	-0.00200739	-0.000778531	0	0.625
491	0.03038	0.0237769	0.00142439	67.4151																	0.00744332	-0.0147675	0.03038	0.0237769	0.00298697	0.00142439	0	1.48148
492	0.246437	0.174865	0.0420947	41.9302																	0.321338	0.248375	0.246437	0.174865	0.057354	0.0420947	2	2.5
493	0.0519816	0.0423932	8.19672e-07	45.0485																	0.119854	0.0874631	0.0519816	0.0423932	0	8.19672e-07	-0.416667	0
494	0.109007	0.0719632	0.00912107	38.7399																	0.250724	0.155406	0.109007	0.0719632	0.0216684	0.00912107	1.11111	0.625
495	0.0392108	0.0246989	-7.02576e-07	54.7181																	0.10373	0.0579129	0.0392108	0.0246989	0	-7.02576e-07	0	0
496	0.031171	0.0211689	0.00358341	46.3377																	0.188778	0.136612	0.031171	0.0211689	0.0159675	0.00358341	0	0
497	0.179482	0.151942	0.0348106	38.8377																	0.27232	0.24033	0.179482	0.151942	0.0576445	0.0348106	2.25806	2.5
498	0.0280625	0.0290113	-0.0072627	52.3264																	0.0845818	0.101533	0.0280625	0.0290113	-0.0268743	-0.0072627	-0.769231	0
499	0.0445747	0.0358176	0.00330727	32.4833																	0.278733	0.193803	0.0445747	0.0358176	0.0261946	0.00330727	1.25	0
500	0.0268878	0.0320042	-0.00599262	40.9019																	0.0278066	0.0528049	0.0268878	0.0320042	-0.019043	-0.00599262	0	-0.416667
501	0.227119	0.173374	0.0609057	39.2974																	0.317395	0.221792	0.227119	0.173374	0.0859865	0.0609057	2.6087	3.57143
502	0.021	0.0182893	0.0025043	43.7813																	0.0657896	0.0549886	0.021	0.0182893	0.0183389	0.0025043	0.666667	0
503	0.11728	0.0885334	0.00631047	35.4291																	0.225747	0.149168	0.11728	0.0885334	0.01208	0.00631047	0	0
504	0.239404	0.167409	0.0493099	43.8551																	0.333839	0.252148	0.239404	0.167409	0.0731419	0.0493099	2.33333	2.66667
505	0.22109	0.17535	0.0301985	38.6443																	0.317768	0.252819	0.22109	0.17535	0.0426962	0.0301985	1.37931	1.76471
506	0.0538377	0.0352201	0.00745149	51.1729																	0.128118	0.0630564	0.0538377	0.0352201	0.0199822	0.00745149	0	1.05263
507	0.00817541	0.00524037	0.00123627	78.2636																	0.0962171	0.101091	0.00817541	0.00524037	0.00706137	0.00123627	0.344828	-0.526316
508	0.102382	0.0846804	0.0142186	20.5964																	0.293902	0.21727	0.102382	0.0846804	0.051806	0.0142186	2.27273	1.42857
509	0.0544199	0.0411077	0.00308916	35.1405																	0.257079	0.183951	0.0544199	0.0411077	0.0171911	0.00308916	0.625	0
510	0.0797476	0.0509858	-5.8548e-07	56.4565																	0.100309	0.0624195	0.0797476	0.0509858	0	-5.8548e-07	0	0
511	0.0335304	0.0245597	0.00161261	32.8312																	0.188032	0.130862	0.0335304	0.0245597	0.0095371	0.00161261	0	0
512	0.0790658	0.0615252	0.00655369	39.9973																	0.212209	0.151759	0.0790658	0.0615252	0.0222515	0.00655369	0.769231	0.769231
513	0.0326476	0.0214447	0.00316252	39.655																	0.266819	0.172396	0.0326476	0.0214447	0.0281945	0.00316252	1.6	0
514	0.0490462	0.0410126	0.00952273	58.893																	0.048478	0.0472938	0.0490462	0.0410126	0.0148409	0.00952273	0.909091	0.833333
515	0.210646	0.160844	0.0332299	39.4446																	0.29845	0.245883	0.210646	0.160844	0.0501169	0.0332299	1.5	1.875
516	0.105758	0.0819617	0.0173496	31.6633																	0.279899	0.223414	0.105758	0.0819617	0.0530882	0.0173496	2.72727	2
517	0.076198	0.0544099	0.00708674	38.0994																	0.242259	0.157401	0.076198	0.0544099	0.0223331	0.00708674	1.11111	0
518	0.0363012	0.0357056	0.00922452	41.0971																	0.0928524	0.0968933	0.0363012	0.0357056	0.0253788	0.00922452	1.15385	0.909091
519	0.00648395	0.000396311	0.00217022	97.3481																	0.183247	0.125343	0.00648395	0.000396311	0.0223034	0.00217022	0.909091	0
520	0.174648	0.133948	0.0278139	42.4753																	0.311635	0.23862	0.174648	0.133948	0.0512632	0.0278139	1.66667	2.41379
521	0.161925	0.115016	0.0312543	43.2634																	0.338995	0.251125	0.161925	0.115016	0.0680515	0.0312543	1.73913	1.81818
522	0.0442765	0.0305197	0.00564067	39.77																	0.243944	0.159906	0.0442765	0.0305197	0.0348974	0.00564067	2	0.625
523	0.0261254	0.019613	0.00124609	42.3671																	0.161762	0.112772	0.0261254	0.019613	0.0100068	0.00124609	0.666667	0
524	0.0186867	0.013118	0.00358125	47.5635																	0.246593	0.17272	0.0186867	0.013118	0.0327671	0.00358125	1.42857	0
525	0.163306	0.129059	0.0190392	42.2598																	0.26431	0.223926	0.163306	0.129059	0.0345659	0.0190392	1.05263	2
526	0.0898747	0.0672603	0.0130926	37.7429																	0.225532	0.17085	0.0898747	0.0672603	0.0340731	0.0130926	1.53846	1.66667
527	0.0323469	0.0181227	0.00666757	67.6269																	0.0669563	0.031691	0.0323469	0.0181227	0.0174438	0.00666757	1.07143	0.769231
528	-0.0204865	-0.0225939	0.00101913	17.1447																	0.0101127	0.0154239	-0.0204865	-0.0225939	0.0109957	0.00101913	0	0
529	-0.00441905	-0.0116315	0.00174645	68.8791																	0.162544	0.0926746	-0.00441905	-0.0116315	0.0151155	0.00174645	0.909091	0
530	0.067428	0.0488778	0.00639441	34.3968																	0.331069	0.243009	0.067428	0.0488778	0.0280956	0.00639441	1.25	1
531	0.0522484	0.0302646	0.00687869	50.0217																	0.175624	0.101553	0.0522484	0.0302646	0.0219716	0.00687869	0.952381	0
532	0.256091	0.190699	0.0167697	31.7656																	0.346109	0.262352	0.256091	0.190699	0.0205419	0.0167697	0.882353	0
533	0.0166838	0.0101798	0.00298564	48.9907																	0.177331	0.105048	0.0166838	0.0101798	0.0241459	0.00298564	1.11111	0
534	0.136566	0.112941	0.0187779	36.8854																	0.292559	0.227383	0.136566	0.112941	0.0390216	0.0187779	0.909091	1
535	0.00967803	0.00418852	0.00394429	73.0283																	0.204765	0.146189	0.00967803	0.00418852	0.0307541	0.00394429	1.25	0.5
536	0.205255	0.158135	0.0387975	30.864																	0.308971	0.242397	0.205255	0.158135	0.0632506	0.0387975	2	2.5
537	0.0369497	0.0311926	0.00278952	47.919																	0.165522	0.14551	0.0369497	0.0311926	0.00694479	0.00278952	0	0
538	0.0213559	0.0163598	0.00296644	32.0725																	0.255657	0.185701	0.0213559	0.0163598	0.0370862	0.00296644	2.22222	0
539	0.0920259	0.0664969	0.011547	32.5841																	0.310945	0.220509	0.0920259	0.0664969	0.0406716	0.011547	2	0.869565
540	0.157846	0.108652	0.0344243	35.0187																	0.349783	0.238021	0.157846	0.108652	0.0768206	0.0344243	2.22222	2.63158
541	0.00838727	0.00347779	0.00332984	77.4987																	0.242094	0.170735	0.00838727	0.00347779	0.0315717	0.00332984	1.25	0
542	0.188086	0.155185	0.0230971	25.5457																	0.296442	0.242937	0.188086	0.155185	0.0351935	0.0230971	1.11111	0.625
543	0.211467	0.161765	0.027239	30.4429																	0.281729	0.223866	0.211467	0.161765	0.0378624	0.027239	1.25	0.909091
544	0.0432195	0.032784	0.00236814	38.0547																	0.165189	0.116534	0.0432195	0.032784	0.0084757	0.00236814	0	0
545	0.268071	0.19594	0.0406826	38.8499																	0.296877	0.223647	0.268071	0.19594	0.0476923	0.0406826	1.47059	1.6
546	0.234898	0.194714	0.0193202	27.786																	0.281749	0.241272	0.234898	0.194714	0.0246254	0.0193202	0.909091	0.909091
547	0.0300732	0.0235777	0.00467556	35.628																	0.225767	0.165757	0.0300732	0.0235777	0.0336339	0.00467556	1.66667	0.909091
548	0.12969	0.0883502	0.0262897	41.7685																	0.323924	0.220591	0.12969	0.0883502	0.0667218	0.0262897	1.92308	1.42857
549	0.220096	0.180778	0.0135575	30.189																	0.294049	0.248358	0.220096	0.180778	0.023263	0.0135575	0.606061	0.666667
550	0.217412	0.172753	0.0183751	33.46																	0.292905	0.241639	0.217412	0.172753	0.0261931	0.0183751	0.689655	0
551	0.0221839	0.0209361	-9.73361e-07	38.8274																	0.0798648	0.0723178	0.0221839	0.0209361	-0.00172926	-9.73361e-07	0	0
552	-0.0965096	-0.100202	0.00126085	4.18755																	0.106347	0.0733684	-0.0965096	-0.100202	0.0173028	0.00126085	1	0
553	0.18879	0.145888	0.036178	36.661																	0.34691	0.262319	0.18879	0.145888	0.0661502	0.036178	2.06897	1.78571
554	0.0502206	0.0527478	-0.00559875	33.9334																	0.0952573	0.0886343	0.0502206	0.0527478	-0.0148174	-0.00559875	-0.47619	0
555	0.0750881	0.0610885	0.00863384	32.7183																	0.188618	0.143065	0.0750881	0.0610885	0.0228593	0.00863384	1.66667	1
556	0.278679	0.204227	0.0471984	33.1058																	0.349988	0.253155	0.278679	0.204227	0.0628828	0.0471984	1.66667	2.5
557	0.0901338	0.0624366	0.0100189	33.7098																	0.265899	0.171218	0.0901338	0.0624366	0.0297588	0.0100189	1.90476	0.5
558	0.205908	0.161665	0.0196242	30.6798																	0.299604	0.232147	0.205908	0.161665	0.0280989	0.0196242	1	0.689655
559	0.0298674	0.0381126	0.00833156	38.5354																	0.0413337	0.054949	0.0298674	0.0381126	0.0145751	0.00833156	0.909091	0
560	0.210117	0.163601	0.0174377	31.3529																	0.29358	0.22766	0.210117	0.163601	0.0226405	0.0174377	0.666667	0.37037
561	0.19557	0.136441	0.0460534	39.3242																	0.323063	0.222528	0.19557	0.136441	0.0867904	0.0460534	2.30769	2.69231
562	0.228212	0.17061	0.0427022	38.9299																	0.33507	0.243175	0.228212	0.17061	0.0649336	0.0427022	2.41379	2.85714
563	-0.00485293	-0.0113857	0.00255328	69.6516																	0.121626	0.0802131	-0.00485293	-0.0113857	0.0202016	0.00255328	1.57895	0
564	0.196814	0.14308	0.0374044	38.7773																	0.323505	0.229813	0.196814	0.14308	0.0589017	0.0374044	1.81818	2.85714
565	0.182562	0.137987	0.0347231	35.7873																	0.32805	0.236248	0.182562	0.137987	0.0613018	0.0347231	2	2.22222
566	0.0453568	0.0331335	0.00625271	32.7916																	0.240189	0.1818	0.0453568	0.0331335	0.0305317	0.00625271	1.66667	1.11111
567	0.210044	0.17122	0.0263855	35.6262																	0.27049	0.227604	0.210044	0.17122	0.0339614	0.0263855	1.25	1.2
568	0.0377544	0.0254914	0.00546298	36.2875																	0.244584	0.164811	0.0377544	0.0254914	0.027268	0.00546298	1.17647	0
569	0.0307026	0.0262697	0.00196429	35.4025																	0.181175	0.14328	0.0307026	0.0262697	0.0118357	0.00196429	0.5	0
570	0.0724351	0.0485016	0.00591175	42.6878																	0.124115	0.0759728	0.0724351	0.0485016	0.0141857	0.00591175	0.384615	0
571	0.203462	0.163331	0.0331048	36.0135																	0.270756	0.219322	0.203462	0.163331	0.04768	0.0331048	1.5625	1.05263
572	0.244375	0.193145	0.0423608	37.0942																	0.331271	0.252844	0.244375	0.193145	0.0576548	0.0423608	1.875	2.30769
573	0.0117903	0.00602283	0.00300579	68.0351																	0.199467	0.137299	0.0117903	0.00602283	0.0256478	0.00300579	1.66667	0
574	0.271729	0.208126	0.0532001	37.5671																	0.328005	0.245228	0.271729	0.208126	0.0675839	0.0532001	2	2.30769
575	0.21267	0.148939	0.0428298	41.5647																	0.344942	0.242169	0.21267	0.148939	0.0707447	0.0428298	2.4	1.72414
576	0.0143437	0.0143219	0.00287257	42.6451																	0.0316059	0.0519916	0.0143437	0.0143219	0.0146077	0.00287257	0	0
577	0.00584467	0.000717122	0.000751446	95.904																	0.100109	0.0765654	0.00584467	0.000717122	0.0038375	0.000751446	0	0
578	0.233278	0.197122	0.0331981	35.8659																	0.26208	0.213737	0.233278	0.197122	0.0404288	0.0331981	1.53846	1.25
579	0.255886	0.19727	0.0457397	39.5952																	0.286701	0.218271	0.255886	0.19727	0.0516418	0.0457397	1.81818	1.81818
580	0.257865	0.19698	0.0465572	39.4075																	0.286701	0.218271	0.257865	0.19698	0.0516418	0.0465572	1.81818	1.6
581	0.0967348	0.0632523	0.0223645	42.9469																	0.299276	0.203846	0.0967348	0.0632523	0.0654084	0.0223645	2	1.53846
582	0.251842	0.182067	0.0573149	41.182																	0.346442	0.235729	0.251842	0.182067	0.0786107	0.0573149	2.38095	1.90476
583	0.223596	0.182047	0.0316408	36.3131																	0.28664	0.228699	0.223596	0.182047	0.0404089	0.0316408	1.2	1.25
584	-0.000432582	-0.00383378	0.00384235	95.3692																	0.0574403	0.0149631	-0.000432582	-0.00383378	0.0237121	0.00384235	1.57895	0
585	-0.00508914	-0.00910164	0.00153051	75.9188																	0.117535	0.0506283	-0.00508914	-0.00910164	0.00813797	0.00153051	0.30303	-0.909091
586	-0.00474587	-0.010656	0.00172631	80.0921																	0.165709	0.103812	-0.00474587	-0.010656	0.0104062	0.00172631	0	-0.833333
587	0.196251	0.135651	0.0452726	41.6545																	0.343784	0.231898	0.196251	0.135651	0.0789668	0.0452726	2.30769	1.6
588	0.227792	0.170634	0.0510172	37.8418																	0.322195	0.238999	0.227792	0.170634	0.0745697	0.0510172	2.33333	2.27273
589	0.0409429	0.0275578	0.00596135	43.6606																	0.185258	0.122737	0.0409429	0.0275578	0.0295037	0.00596135	1.81818	0
590	0.21904	0.166888	0.0482183	39.1185																	0.332857	0.243959	0.21904	0.166888	0.0743234	0.0482183	2.08333	2.10526
591	0.238269	0.183213	0.049577	34.017																	0.301329	0.234516	0.238269	0.183213	0.0734944	0.049577	2.42424	2.85714
592	0.222951	0.167235	0.0510514	39.2603																	0.330211	0.246515	0.222951	0.167235	0.0703224	0.0510514	2.10526	2.1875
593	0.230618	0.16823	0.0492328	39.4644																	0.335768	0.25097	0.230618	0.16823	0.0764912	0.0492328	2	1.42857
594	-0.108378	-0.111664	0.00180992	3.35751																	0.118739	0.089522	-0.108378	-0.111664	0.0212219	0.00180992	1.11111	0
595	0.251125	0.191412	0.0551452	38.0889																	0.335768	0.25097	0.251125	0.191412	0.0764912	0.0551452	2	1.53846
596	0.1461	0.111815	0.0302872	36.0916																	0.267113	0.20942	0.1461	0.111815	0.0556803	0.0302872	1.51515	1.11111
597	0.0132145	0.0102201	0.00195877	35.818																	0.217597	0.163337	0.0132145	0.0102201	0.0245483	0.00195877	1.66667	0
598	0.169561	0.139469	0.0264071	31.8293																	0.287614	0.235472	0.169561	0.139469	0.0593578	0.0264071	1.66667	1.42857
599	0.0986514	0.0757289	0.0191858	43.9404																	0.263528	0.186657	0.0986514	0.0757289	0.0510031	0.0191858	1.42857	1.66667
600	0.222111	0.168398	0.0441485	38.2669																	0.320828	0.248037	0.222111	0.168398	0.0676311	0.0441485	2	1.53846
601	0.237502	0.182704	0.0467611	37.7515																	0.336485	0.255747	0.237502	0.182704	0.0658421	0.0467611	1.875	2
602	0.246364	0.18993	0.0395498	35.8096																	0.300829	0.225749	0.246364	0.18993	0.0479943	0.0395498	1.42857	1.15385
603	0.246637	0.188424	0.051139	36.7712																	0.344765	0.248847	0.246637	0.188424	0.0706528	0.051139	2.22222	2.5
604	0.233479	0.184938	0.0455204	37.2054																	0.31208	0.245833	0.233479	0.184938	0.0595011	0.0455204	2.05882	1.90476
605	0.283205	0.201178	0.0543608	35.8234																	0.360432	0.264426	0.283205	0.201178	0.0709899	0.0543608	2	1.57895
606	0.184445	0.157419	0.0339158	32.7027																	0.300809	0.252959	0.184445	0.157419	0.0568049	0.0339158	1.92308	1.6
607	0.0689482	0.0528969	0.0044125	38.0582																	0.177954	0.12746	0.0689482	0.0528969	0.0181683	0.0044125	1.17647	0
608	0.199296	0.162126	0.0434126	33.9858																	0.312181	0.247455	0.199296	0.162126	0.070549	0.0434126	2	1.37931
609	0.254203	0.196673	0.0588936	34.0189																	0.296668	0.243469	0.254203	0.196673	0.0734796	0.0588936	2	1.6
610	0.217128	0.185548	0.0316008	32.2495																	0.288988	0.245623	0.217128	0.185548	0.0429162	0.0316008	1.25	1.30435
611	0.251443	0.19947	0.0399994	34.7581																	0.292885	0.224415	0.251443	0.19947	0.0469281	0.0399994	1.33333	1.30435
612	0.218055	0.180426	0.0317603	28.5359																	0.299367	0.24729	0.218055	0.180426	0.048919	0.0317603	1.42857	1.47059
613	0.258316	0.189152	0.0533884	37.9734																	0.344056	0.253538	0.258316	0.189152	0.0770149	0.0533884	2.22222	1.66667
614	0.164369	0.145186	0.0146012	20.0693																	0.297036	0.240751	0.164369	0.145186	0.0405408	0.0146012	2.8	2.27273
615	0.220332	0.174558	0.0489303	33.9234																	0.312863	0.243249	0.220332	0.174558	0.0686299	0.0489303	2	1.6
616	0.221715	0.180198	0.0445558	33.768																	0.296452	0.245879	0.221715	0.180198	0.0600635	0.0445558	1.66667	1.73913
617	0.228056	0.176665	0.0431658	33.0701																	0.267003	0.209866	0.228056	0.176665	0.0549893	0.0431658	1.42857	1.66667
618	0.0136038	0.0124245	0.00121587	15.4616																	0.201565	0.140507	0.0136038	0.0124245	0.0341583	0.00121587	2.14286	0
619	0.263918	0.194589	0.0595083	38.1414																	0.358287	0.264314	0.263918	0.194589	0.0832327	0.0595083	2.22222	2.33333
620	0.182438	0.137172	0.0336914	40.231																	0.357581	0.268824	0.182438	0.137172	0.0710452	0.0336914	1.93548	2.30769
621	0.224966	0.18898	0.0419707	33.2631																	0.290344	0.238423	0.224966	0.18898	0.055381	0.0419707	1.81818	1.81818
622	0.20709	0.159279	0.0389547	33.4449																	0.360107	0.276941	0.20709	0.159279	0.0699495	0.0389547	2.14286	2
623	0.264659	0.196231	0.0593188	34.9065																	0.366758	0.269874	0.264659	0.196231	0.0854451	0.0593188	2.5	2.30769
624	0.26066	0.18667	0.0555607	35.5479																	0.34395	0.243006	0.26066	0.18667	0.0678672	0.0555607	2.38095	2.30769
625	0.193268	0.167722	0.0392019	32.4925																	0.295857	0.243689	0.193268	0.167722	0.0596343	0.0392019	1.66667	1.37931
626	0.2688	0.209587	0.0575301	35.8354																	0.364839	0.275254	0.2688	0.209587	0.0801498	0.0575301	2	2.30769
627	0.252701	0.212507	0.0512158	31.7714																	0.307099	0.257443	0.252701	0.212507	0.0617944	0.0512158	1.6	2
628	0.230131	0.192836	0.0450615	33.2318																	0.305913	0.250011	0.230131	0.192836	0.0587259	0.0450615	1.53846	1.66667
629	0.059141	0.0543565	0.00780636	29.0983																	0.0768992	0.0632267	0.059141	0.0543565	0.0160689	0.00780636	1	0.714286
630	-0.00384293	-0.00855503	0.00143597	74.3453																	0.134476	0.107404	-0.00384293	-0.00855503	0.0127921	0.00143597	0.714286	0
631	0.205382	0.155076	0.0416797	33.8138																	0.363407	0.267843	0.205382	0.155076	0.0752877	0.0416797	2.1875	2
632	0.249316	0.197838	0.0321264	34.3967																	0.264335	0.188607	0.249316	0.197838	0.0360042	0.0321264	1.42857	1.53846
633	0.245335	0.185203	0.0514107	37.3515																	0.307801	0.24546	0.245335	0.185203	0.0644194	0.0514107	1.81818	2.22222
634	0.235902	0.201488	0.0500559	32.7217																	0.30195	0.248639	0.235902	0.201488	0.062102	0.0500559	1.66667	1.66667
635	0.239165	0.181671	0.0522446	33.5931																	0.354577	0.274975	0.239165	0.181671	0.0823112	0.0522446	2.5	2.59259
636	0.213641	0.156444	0.0456209	36.8106																	0.383942	0.271554	0.213641	0.156444	0.082759	0.0456209	2.22222	2
637	0.195834	0.144417	0.0500472	37.1757																	0.352446	0.249658	0.195834	0.144417	0.0865653	0.0500472	2.22222	2.06897
638	0.224599	0.183087	0.0429666	31.01																	0.290393	0.226859	0.224599	0.183087	0.0569667	0.0429666	1.42857	1.53846
639	0.134533	0.100688	0.0295838	34.7332																	0.314013	0.256785	0.134533	0.100688	0.067936	0.0295838	1.6129	1.48148
640	0.206199	0.144623	0.0394762	38.6222																	0.358748	0.264916	0.206199	0.144623	0.0717079	0.0394762	2	2.5
641	0.296632	0.218105	0.0691795	33.1858																	0.397557	0.280643	0.296632	0.218105	0.0923162	0.0691795	2.8	2.22222
642	0.221277	0.166421	0.0522667	33.0049																	0.360903	0.271622	0.221277	0.166421	0.090459	0.0522667	2.72727	2.5
643	0.167689	0.122155	0.0435002	39.5648																	0.362669	0.248711	0.167689	0.122155	0.0904593	0.0435002	2.35294	2.66667
644	0.0580675	0.0500747	0.00803934	32.4534																	0.115436	0.09326	0.0580675	0.0500747	0.0252717	0.00803934	1.66667	0.714286
645	0.0266186	0.0168935	0.00690782	46.2735																	0.204047	0.137988	0.0266186	0.0168935	0.0429001	0.00690782	2.85714	0.5
646	0.225937	0.158099	0.056222	35.1683																	0.385026	0.269908	0.225937	0.158099	0.0986315	0.056222	2.85714	2.72727
647	0.279548	0.204453	0.0590881	34.371																	0.369264	0.274815	0.279548	0.204453	0.0808517	0.0590881	2.17391	2.63158
648	0.236999	0.177644	0.0511317	33.0083																	0.369264	0.274815	0.236999	0.177644	0.0808517	0.0511317	2.17391	2.33333
649	0.225511	0.164907	0.0514055	34.9065																	0.31701	0.226122	0.225511	0.164907	0.0712432	0.0514055	2	1.57895
650	0.268333	0.201159	0.0587409	35.3621																	0.382608	0.272754	0.268333	0.201159	0.0861079	0.0587409	2.5	2.5
651	0.220546	0.162097	0.0492674	32.878																	0.38604	0.289408	0.220546	0.162097	0.084016	0.0492674	2.35294	2.5
652	0.0173016	0.0164848	-7.37705e-05	31.7434																	0.10843	0.0830711	0.0173016	0.0164848	0.000527173	-7.37705e-05	0.322581	0
653	0.0931108	0.0749763	0.0148687	34.7988																	0.213635	0.168153	0.0931108	0.0749763	0.0386366	0.0148687	1.25	1.92308
654	0.279389	0.19887	0.0666396	38.8546																	0.385946	0.277704	0.279389	0.19887	0.0936346	0.0666396	2.58065	2.63158
655	0.133086	0.107198	0.0306637	27.7265																	0.335036	0.265015	0.133086	0.107198	0.0801265	0.0306637	2.25806	2.10526
656	0.276242	0.204851	0.0692137	38.059																	0.371035	0.274584	0.276242	0.204851	0.0987283	0.0692137	2.5	2.38095
657	0.22856	0.171833	0.0538996	34.3339																	0.381514	0.287601	0.22856	0.171833	0.0900867	0.0538996	2.41379	2.14286
658	0.080401	0.0730578	0.0117888	28.6212																	0.1438	0.116632	0.080401	0.0730578	0.0312801	0.0117888	2	0.333333
659	0.179905	0.129096	0.0431668	36.4382																	0.378077	0.27714	0.179905	0.129096	0.0872991	0.0431668	2.30769	1.93548
660	0.137229	0.100814	0.0330376	31.9623																	0.338239	0.261948	0.137229	0.100814	0.0878952	0.0330376	2.5	1.90476
661	-0.00830667	-0.0103158	-0.00159002	49.6468																	0.0871373	0.0655849	-0.00830667	-0.0103158	-0.00876019	-0.00159002	0	-0.416667
662	0.224985	0.1601	0.0555865	41.8097																	0.361295	0.254968	0.224985	0.1601	0.0849698	0.0555865	2.5	1.66667
663	0.230244	0.17287	0.053027	35.5729																	0.366021	0.265991	0.230244	0.17287	0.0836501	0.053027	2	1.875
664	0.176274	0.129632	0.0436634	36.774																	0.367154	0.26898	0.176274	0.129632	0.0876653	0.0436634	2.30769	2.12121
665	0.177278	0.123595	0.0487004	42.6922																	0.35543	0.238415	0.177278	0.123595	0.0919401	0.0487004	2.5	2
666	0.214752	0.150969	0.0582016	40.1834																	0.359307	0.251009	0.214752	0.150969	0.0963982	0.0582016	2.8	2
667	0.291266	0.222407	0.071476	28.3522																	0.352881	0.260179	0.291266	0.222407	0.0871949	0.071476	2.5	2.1875
668	0.192883	0.142265	0.0475525	36.5856																	0.367154	0.26898	0.192883	0.142265	0.0876653	0.0475525	2.30769	2
669	0.0281246	0.0239122	0.00195445	34.9188																	0.162642	0.131817	0.0281246	0.0239122	0.013138	0.00195445	1.42857	0
670	0.0619626	0.0516322	0.00163796	28.3824																	0.162642	0.131817	0.0619626	0.0516322	0.013138	0.00163796	1.42857	0
671	0.0806372	0.0696906	0.00958286	25.4925																	0.137468	0.114679	0.0806372	0.0696906	0.0219386	0.00958286	1.92308	1
672	0.274063	0.199139	0.0696355	31.412																	0.336418	0.256346	0.274063	0.199139	0.0863006	0.0696355	2.5	2.22222
673	0.0546235	0.0464132	0.00897034	28.0391																	0.124701	0.0824973	0.0546235	0.0464132	0.0353453	0.00897034	2.5	0
674	0.166322	0.126638	0.0437829	37.782																	0.317585	0.252245	0.166322	0.126638	0.0832218	0.0437829	2.72727	2.22222
675	0.252421	0.19317	0.0565473	27.7394																	0.343796	0.264296	0.252421	0.19317	0.0798567	0.0565473	2.5	2.25806
676	0.0536901	0.0474313	0.0092418	23.9999																	0.328823	0.258756	0.0536901	0.0474313	0.0664575	0.0092418	3.14286	2.38095
677	0.248132	0.186898	0.0576119	28.8929																	0.340687	0.258212	0.248132	0.186898	0.0791474	0.0576119	2.35294	2
678	0.249696	0.190266	0.0559014	30.8177																	0.34518	0.262464	0.249696	0.190266	0.0797876	0.0559014	2.17391	2
679	0.185868	0.129615	0.037402	35.4763																	0.300376	0.207317	0.185868	0.129615	0.0576923	0.037402	1.90476	1.33333
680	0.0816974	0.0725678	0.0027166	24.1325																	0.173309	0.155249	0.0816974	0.0725678	0.0115794	0.0027166	1.25	0
681	0.2566	0.196904	0.0641145	32.8055																	0.342655	0.266226	0.2566	0.196904	0.0860171	0.0641145	2.5	2
682	0.28058	0.2165	0.068865	30.1856																	0.346094	0.263726	0.28058	0.2165	0.0842393	0.068865	2.12121	2.30769
683	0.0511799	0.0503358	-0.00016727	19.8612																	0.119714	0.126445	0.0511799	0.0503358	0.00258625	-0.00016727	0.625	0
684	0.0328835	0.0236998	0.00628091	38.673																	0.163855	0.13554	0.0328835	0.0236998	0.0312353	0.00628091	2.72727	0
685	0.0430727	0.0334055	0.00775047	29.8029																	0.233085	0.194206	0.0430727	0.0334055	0.0270733	0.00775047	2.27273	0
686	0.109382	0.0809688	0.0268335	39.3719																	0.308541	0.227113	0.109382	0.0809688	0.0678748	0.0268335	2.22222	1.57895
687	0.101779	0.0899998	0.00933477	24.3456																	0.194896	0.166586	0.101779	0.0899998	0.0222166	0.00933477	2	1.11111
688	0.137782	0.101026	0.0284866	33.3976																	0.37781	0.28778	0.137782	0.101026	0.0769865	0.0284866	2.85714	2.66667
689	0.212953	0.175291	0.046615	29.4823																	0.337204	0.285382	0.212953	0.175291	0.0756238	0.046615	2.38095	2.5
690	0.211739	0.167187	0.0609457	27.4886																	0.366516	0.284986	0.211739	0.167187	0.103452	0.0609457	3.07692	2.72727
691	0.0219809	0.0143231	0.00754547	55.8674																	0.17864	0.137164	0.0219809	0.0143231	0.0330762	0.00754547	2	0
692	0.344016	0.229301	0.0936016	36.8859																	0.392698	0.266841	0.344016	0.229301	0.114413	0.0936016	3.04348	2.6087
693	0.218159	0.164925	0.048866	30.114																	0.368161	0.272161	0.218159	0.164925	0.0797634	0.048866	2.85714	2.38095
694	0.200858	0.152254	0.0482169	25.8387																	0.324219	0.263821	0.200858	0.152254	0.0788793	0.0482169	2.66667	2.4
695	0.289804	0.221345	0.0649498	30.0872																	0.360205	0.277088	0.289804	0.221345	0.0871092	0.0649498	3.23529	3.75
696	0.151641	0.113983	0.0448915	32.9608																	0.2333	0.167167	0.151641	0.113983	0.0738503	0.0448915	3.125	3.125
697	0.127464	0.0869813	0.0317186	32.8051																	0.319471	0.214884	0.127464	0.0869813	0.079868	0.0317186	3.33333	3.23529
698	0.118513	0.0869224	0.0280499	28.1346																	0.337645	0.237194	0.118513	0.0869224	0.0874706	0.0280499	3.75	4
699	0.120174	0.0822543	0.0263691	37.2077																	0.363763	0.256506	0.120174	0.0822543	0.0807749	0.0263691	3	3
700	0.234969	0.160399	0.0641316	33.5353																	0.273265	0.195458	0.234969	0.160399	0.0763915	0.0641316	3.4375	5.33333
701	0.188159	0.133727	0.0489486	30.7066																	0.394427	0.28557	0.188159	0.133727	0.106777	0.0489486	3.125	2.8
702	0.19407	0.142963	0.030747	28.1191																	0.328152	0.237857	0.19407	0.142963	0.0518456	0.030747	2.10526	2
703	0.239732	0.167119	0.0658099	36.201																	0.272587	0.186209	0.239732	0.167119	0.082672	0.0658099	3.84615	5.65217
704	0.112923	0.0809484	0.0285132	33.5843																	0.336558	0.242566	0.112923	0.0809484	0.0664816	0.0285132	2.85714	3.04348
705	0.266809	0.180787	0.0756252	35.7554																	0.272587	0.186209	0.266809	0.180787	0.082672	0.0756252	3.84615	6
706	0.220643	0.145733	0.0662072	38.2829																	0.382834	0.26078	0.220643	0.145733	0.114775	0.0662072	3.68421	3.4375
707	0.0813835	0.0622628	0.019622	31.2769																	0.224684	0.163757	0.0813835	0.0622628	0.0590222	0.019622	3.33333	3.33333
708	0.247026	0.177769	0.0686383	32.3532																	0.372286	0.267032	0.247026	0.177769	0.115283	0.0686383	3.57143	3.33333
709	0.241259	0.190071	0.0512196	25.0606																	0.376053	0.255711	0.241259	0.190071	0.0764391	0.0512196	2.85714	2.10526
710	0.223817	0.158412	0.0626923	30.1151																	0.376632	0.262704	0.223817	0.158412	0.110616	0.0626923	3.07692	3
711	0.294269	0.18064	0.0889827	40.8448																	0.420777	0.267662	0.294269	0.18064	0.125246	0.0889827	3.93939	3.80952
712	0.168578	0.108566	0.0529702	39.0051																	0.37863	0.249628	0.168578	0.108566	0.114898	0.0529702	4	3.33333
713	0.197547	0.144103	0.056996	33.7134																	0.304374	0.220523	0.197547	0.144103	0.0845231	0.056996	3.33333	2
714	0.238691	0.169398	0.0463445	32.8152																	0.305193	0.197008	0.238691	0.169398	0.0592121	0.0463445	3.15789	2.91667
715	0.179664	0.15067	0.0269273	26.736																	0.22435	0.159012	0.179664	0.15067	0.0564764	0.0269273	2.85714	0
716	0.172837	0.130545	0.0454085	34.8595																	0.226626	0.160539	0.172837	0.130545	0.0679496	0.0454085	2.8	3
717	0.0794421	0.0565366	0.0248359	34.2028																	0.267109	0.180427	0.0794421	0.0565366	0.0840622	0.0248359	4.54545	2.5
718	0.130472	0.0824773	0.033865	37.3751																	0.352921	0.226177	0.130472	0.0824773	0.0957556	0.033865	4	3.33333
719	0.128827	0.0877472	0.034592	34.6746																	0.318122	0.217156	0.128827	0.0877472	0.0836543	0.034592	3.84615	3.57143
720	0.130844	0.0883196	0.0353461	37.5395																	0.323974	0.224522	0.130844	0.0883196	0.0897738	0.0353461	3.6	2.85714
721	0.168448	0.132867	0.0345034	27.1063																	0.348884	0.26705	0.168448	0.132867	0.073354	0.0345034	3.52941	3.47826
722	0.116867	0.0828406	0.0367052	28.5689																	0.265385	0.195081	0.116867	0.0828406	0.0835794	0.0367052	5	4.8
723	0.130962	0.0920746	0.0370161	27.8569																	0.262183	0.194011	0.130962	0.0920746	0.0794916	0.0370161	5	5
724	0.158574	0.113616	0.0428091	37.6312																	0.242521	0.173596	0.158574	0.113616	0.0720037	0.0428091	3.33333	2.5
725	0.181733	0.134023	0.0379958	26.4975																	0.327226	0.239036	0.181733	0.134023	0.0676725	0.0379958	3.33333	3.4375
726	0.192748	0.147126	0.0470611	30.2702																	0.311346	0.230867	0.192748	0.147126	0.0809803	0.0470611	4.16667	5
727	0.205725	0.13861	0.0603357	35.2489																	0.289619	0.195739	0.205725	0.13861	0.0884478	0.0603357	4.23077	4.16667
728	0.132293	0.0962064	0.0364518	24.9433																	0.269247	0.191395	0.132293	0.0962064	0.0777099	0.0364518	4.21053	4.11765
729	0.182594	0.127801	0.0504661	27.8021																	0.294493	0.191906	0.182594	0.127801	0.0875068	0.0504661	5	5.16129
730	0.174607	0.124915	0.0489239	26.4735																	0.294493	0.191906	0.174607	0.124915	0.0875068	0.0489239	5	5.29412
731	0.176862	0.133819	0.0334937	24.5239																	0.250712	0.181432	0.176862	0.133819	0.0497234	0.0334937	4.6875	2.08333
732	0.123116	0.0931163	0.03003	28.4863																	0.223334	0.166158	0.123116	0.0931163	0.0560839	0.03003	3.33333	3.5
733	0.115122	0.0827017	0.0276851	31.3221																	0.273028	0.202665	0.115122	0.0827017	0.0632609	0.0276851	3.57143	2.5
734	0.191707	0.13854	0.0473954	37.5021																	0.218299	0.14327	0.191707	0.13854	0.0586527	0.0473954	3.04348	2.72727
735	0.125106	0.0791996	0.0281164	46.0327																	0.191785	0.124295	0.125106	0.0791996	0.0496146	0.0281164	2.58065	2.5
736	0.159273	0.111395	0.0556242	32.7533																	0.208295	0.141662	0.159273	0.111395	0.0736644	0.0556242	4	3.66667
737	0.108701	0.0657442	0.0285934	43.185																	0.232235	0.164907	0.108701	0.0657442	0.0544619	0.0285934	2.66667	2.14286
738	0.0487182	0.0278399	0.0180039	47.3253																	0.183933	0.110755	0.0487182	0.0278399	0.0562057	0.0180039	3.75	0
739	0.190041	0.134352	0.0520075	29.9858																	0.223948	0.151981	0.190041	0.134352	0.0652703	0.0520075	4	5.29412
740	0.088999	0.051878	0.0269915	44.0904																	0.198438	0.124454	0.088999	0.051878	0.0526416	0.0269915	3.33333	2.30769
741	0.113363	0.0653264	0.0327098	37.834																	0.188004	0.112905	0.113363	0.0653264	0.0477425	0.0327098	3.15789	1.81818
742	0.0971906	0.0695852	0.0185039	35.2426																	0.169409	0.107343	0.0971906	0.0695852	0.0345006	0.0185039	2.27273	2.35294
743	0.0738433	0.0505621	0.0154746	32.8548																	0.173147	0.115941	0.0738433	0.0505621	0.0316891	0.0154746	1.875	1.875
744	0.211269	0.155349	0.0473949	41.8821																	0.236611	0.173819	0.211269	0.155349	0.0561851	0.0473949	1.48148	2
745	0.203987	0.152622	0.0541333	44.7047																	0.226686	0.169156	0.203987	0.152622	0.0632263	0.0541333	1.81818	1.81818
746	0.210965	0.16669	0.0516742	33.8904																	0.43463	0.332115	0.210965	0.16669	0.116581	0.0516742	2.14286	2.5
747	0.208272	0.166586	0.0448869	32.6605																	0.438687	0.322263	0.208272	0.166586	0.104094	0.0448869	1.81818	2.30769
748	0.275381	0.21299	0.0641359	31.2657																	0.436057	0.322376	0.275381	0.21299	0.105218	0.0641359	2	2.25806
749	0.262908	0.207197	0.0582566	30.3378																	0.46406	0.329978	0.262908	0.207197	0.107092	0.0582566	2	2
750	0.244768	0.195285	0.0549208	28.4289																	0.46406	0.329978	0.244768	0.195285	0.107092	0.0549208	2	2.5
751	0.262192	0.203018	0.0582093	31.213																	0.474446	0.341956	0.262192	0.203018	0.110253	0.0582093	2.22222	2.5
752	0.273641	0.207179	0.0613443	31.5449																	0.474446	0.340837	0.273641	0.207179	0.109988	0.0613443	2.22222	2.30769
753	0.262092	0.189894	0.0648712	35.1361																	0.471182	0.327883	0.262092	0.189894	0.126245	0.0648712	2.22222	2.22222
754	0.247138	0.18483	0.0619218	33.5474																	0.471182	0.327883	0.247138	0.18483	0.126245	0.0619218	2.22222	2.35294
755	0.198074	0.149145	0.0386222	31.8657																	0.447421	0.308221	0.198074	0.149145	0.101121	0.0386222	1.76471	1.78571
756	0.2611	0.200431	0.0505032	28.9621																	0.433883	0.317993	0.2611	0.200431	0.0929094	0.0505032	1.53846	2.5
757	0.238246	0.178885	0.0430084	32.1099																	0.448819	0.313284	0.238246	0.178885	0.0919703	0.0430084	1.81818	1.81818
758	0.047112	0.0324393	0.00999029	45.1182																	0.299228	0.229007	0.047112	0.0324393	0.0544839	0.00999029	1.66667	1.42857
759	0.156331	0.119035	0.0292152	40.937																	0.28171	0.204659	0.156331	0.119035	0.059742	0.0292152	1.6	1.25
760	0.207819	0.169726	0.0422038	28.2964																	0.416918	0.328898	0.207819	0.169726	0.093737	0.0422038	1.66667	1.875
761	0.129623	0.0900068	0.0251416	40.8332																	0.262279	0.17776	0.129623	0.0900068	0.0609183	0.0251416	1.66667	1.25
762	0.167701	0.13213	0.0241286	37.3541																	0.30396	0.236552	0.167701	0.13213	0.0600918	0.0241286	1.47059	1.17647
763	0.137482	0.111395	0.0272089	33.8583																	0.279953	0.197728	0.137482	0.111395	0.0630712	0.0272089	1.66667	1.11111
764	0.235583	0.187761	0.051949	29.0174																	0.409366	0.327659	0.235583	0.187761	0.100647	0.051949	1.81818	2
765	0.208767	0.156771	0.0484397	33.2584																	0.419854	0.344182	0.208767	0.156771	0.115246	0.0484397	2	1.5
766	0.194318	0.145077	0.0384284	42.52																	0.276374	0.19767	0.194318	0.145077	0.0618517	0.0384284	1.90476	1.76471
767	0.189871	0.147967	0.0407953	36.8839																	0.413521	0.34259	0.189871	0.147967	0.102375	0.0407953	1.66667	1.42857
768	0.132184	0.104138	0.0287541	36.4976																	0.272659	0.208951	0.132184	0.104138	0.0662761	0.0287541	2	1.11111
769	0.162967	0.148284	0.0279822	27.1092																	0.316896	0.278968	0.162967	0.148284	0.0617661	0.0279822	1.53846	1.42857
770	0.114996	0.0460107	0.039383	71.3812																	0.16965	0.055047	0.114996	0.0460107	0.0726179	0.039383	2.14286	1.42857
771	0.135212	0.109289	0.0264807	35.4718																	0.289989	0.234758	0.135212	0.109289	0.0637679	0.0264807	1.66667	1.08108
772	0.186993	0.146234	0.0377013	36.9089																	0.274607	0.218131	0.186993	0.146234	0.0634331	0.0377013	1.66667	1.47059
773	0.179062	0.138499	0.036992	36.292																	0.435506	0.336216	0.179062	0.138499	0.105556	0.036992	1.81818	1.25
774	0.193559	0.152117	0.0405668	34.6512																	0.449558	0.337459	0.193559	0.152117	0.101291	0.0405668	1.73913	1.73913
775	0.112967	0.0897805	0.0214215	39.1518																	0.338885	0.269417	0.112967	0.0897805	0.0704088	0.0214215	1.42857	1.33333
776	0.290032	0.232423	0.0636816	29.3231																	0.439797	0.332003	0.290032	0.232423	0.103516	0.0636816	1.66667	1.5
777	0.197455	0.159319	0.0398461	37.2472																	0.250441	0.224158	0.197455	0.159319	0.0644821	0.0398461	1.72414	1.53846
778	0.208391	0.157964	0.0424969	31.7472																	0.456047	0.350853	0.208391	0.157964	0.107293	0.0424969	2.05882	1.5
779	0.120928	0.0904516	0.0210604	43.2839																	0.351761	0.268364	0.120928	0.0904516	0.0743751	0.0210604	1.42857	1.47059
780	0.222523	0.171891	0.0444519	33.7446																	0.420887	0.329245	0.222523	0.171891	0.0945819	0.0444519	1.5625	1.11111
781	0.256027	0.198779	0.0569505	33.9578																	0.421103	0.344845	0.256027	0.198779	0.106651	0.0569505	1.81818	1.81818
782	0.270097	0.219294	0.0613602	27.1093																	0.406327	0.314752	0.270097	0.219294	0.103517	0.0613602	2.5	2.94118
783	0.305419	0.254642	0.0630022	29.0835																	0.385229	0.32295	0.305419	0.254642	0.0945971	0.0630022	2.14286	2.35294
784	0.132607	0.111853	0.0245394	35.0462																	0.234138	0.1881	0.132607	0.111853	0.0467819	0.0245394	1.66667	1.42857
785	0.189526	0.165148	0.0341241	36.028																	0.336517	0.285597	0.189526	0.165148	0.0685277	0.0341241	1.71429	1.21212
786	0.12213	0.109649	0.0214221	31.3309																	0.226956	0.204688	0.12213	0.109649	0.0539223	0.0214221	1.48148	1.57895
787	0.115217	0.0973399	0.0233739	34.7496																	0.375254	0.282562	0.115217	0.0973399	0.0744365	0.0233739	1.81818	1.81818
788	0.13108	0.090961	0.0295213	44.5964																	0.207244	0.143078	0.13108	0.090961	0.0511066	0.0295213	1.66667	1.17647
789	0.176357	0.159978	0.0286305	29.6735																	0.327102	0.264582	0.176357	0.159978	0.0561657	0.0286305	1.25	1
790	0.161765	0.143874	0.0213032	29.2095																	0.293223	0.256617	0.161765	0.143874	0.0510149	0.0213032	1.25	1.42857
791	0.226894	0.179905	0.0430856	35.5598																	0.358122	0.298146	0.226894	0.179905	0.0719366	0.0430856	1.37931	1.53846
792	0.117413	0.0858606	0.0224772	43.7376																	0.337728	0.24094	0.117413	0.0858606	0.0651555	0.0224772	1.48148	1.33333
793	0.0981704	0.0898505	0.0182426	31.5633																	0.227719	0.200694	0.0981704	0.0898505	0.0503816	0.0182426	1.72414	1.11111
794	0.176257	0.136981	0.0229149	37.0281																	0.345148	0.260675	0.176257	0.136981	0.0512875	0.0229149	1.33333	2.22222
795	0.135361	0.0949197	0.0349302	44.0264																	0.206835	0.151652	0.135361	0.0949197	0.0589595	0.0349302	1.6	0.869565
796	0.16878	0.129091	0.0282905	37.6101																	0.338935	0.24041	0.16878	0.129091	0.0634354	0.0282905	1.5	1.6129
797	0.115094	0.0864911	0.0277082	46.87																	0.248562	0.182964	0.115094	0.0864911	0.0745262	0.0277082	1.6	1.92308
798	0.104017	0.0764328	0.018516	43.15																	0.324534	0.203544	0.104017	0.0764328	0.0638552	0.018516	1.66667	1.66667
799	0.123696	0.113407	0.0186453	27.162																	0.273559	0.231185	0.123696	0.113407	0.0548575	0.0186453	1.42857	0.833333
800	0.138488	0.123973	0.0192474	30.9132																	0.290569	0.244185	0.138488	0.123973	0.0501794	0.0192474	1.25	1
801	0.111568	0.0880816	0.0239148	40.1502																	0.352174	0.258778	0.111568	0.0880816	0.0779516	0.0239148	1.81818	1.42857
802	0.152379	0.111092	0.030814	41.2308																	0.338793	0.233853	0.152379	0.111092	0.0772008	0.030814	1.66667	1.48148
803	0.195584	0.163205	0.0317441	33.288																	0.368769	0.307649	0.195584	0.163205	0.0674094	0.0317441	1.57895	1.42857
804	0.124014	0.114745	0.0168361	27.4161																	0.288936	0.238277	0.124014	0.114745	0.0544931	0.0168361	1.37931	1.05263
805	0.176953	0.134836	0.0361575	39.2067																	0.352174	0.258778	0.176953	0.134836	0.0779516	0.0361575	1.81818	1.81818
806	0.140347	0.126998	0.02318	32.9697																	0.278468	0.215916	0.140347	0.126998	0.0497484	0.02318	1.42857	1.25
807	0.126671	0.0948713	0.0242179	39.1555																	0.357639	0.248124	0.126671	0.0948713	0.083533	0.0242179	1.875	1.66667
808	0.13812	0.126108	0.0212784	30.711																	0.294044	0.247118	0.13812	0.126108	0.0575206	0.0212784	1.42857	0.909091
809	0.172319	0.135827	0.0316345	33.6282																	0.392401	0.302218	0.172319	0.135827	0.0827106	0.0316345	1.6129	2.22222
810	0.209765	0.166653	0.0358109	33.9249																	0.405095	0.317694	0.209765	0.166653	0.0798662	0.0358109	1.5	1.85185
811	0.204693	0.164558	0.0309715	37.8224																	0.290083	0.25703	0.204693	0.164558	0.0546547	0.0309715	1.25	1.03448
812	0.20192	0.158682	0.034175	33.525																	0.405095	0.317694	0.20192	0.158682	0.0798662	0.034175	1.5	2
813	0.164422	0.14475	0.0275289	33.477																	0.293549	0.248074	0.164422	0.14475	0.0503115	0.0275289	1.51515	1.2
814	0.113069	0.0979955	0.0192626	36.9813																	0.269512	0.226869	0.113069	0.0979955	0.0507818	0.0192626	1.42857	0.967742
815	0.0639859	0.0474048	0.0148519	44.502																	0.367432	0.273836	0.0639859	0.0474048	0.0669892	0.0148519	1.73913	1.48148
816	0.216945	0.151404	0.0475791	42.1608																	0.366377	0.250474	0.216945	0.151404	0.0929699	0.0475791	2	2.06897
817	0.127994	0.112487	0.024404	31.1967																	0.283878	0.243507	0.127994	0.112487	0.063662	0.024404	1.6	1.07143
818	0.137299	0.11848	0.0257293	31.7425																	0.295126	0.243911	0.137299	0.11848	0.0620121	0.0257293	1.6	1.11111
819	0.174628	0.144376	0.0330857	34.599																	0.295126	0.243911	0.174628	0.144376	0.0620121	0.0330857	1.6	1.42857
820	0.16245	0.142729	0.0236945	31.6356																	0.315345	0.272192	0.16245	0.142729	0.0523827	0.0236945	1.11111	0.909091
821	0.146009	0.127872	0.0258044	29.7716																	0.289631	0.244607	0.146009	0.127872	0.0574822	0.0258044	1.76471	1.36364
822	0.153642	0.130174	0.0294247	33.05																	0.283886	0.242888	0.153642	0.130174	0.0586729	0.0294247	1.875	1.48148
823	0.246287	0.178722	0.0539099	36.9408																	0.541315	0.396399	0.246287	0.178722	0.126114	0.0539099	3	3.33333
824	0.124287	0.109173	0.021657	30.5998																	0.283886	0.242888	0.124287	0.109173	0.0586729	0.021657	1.875	1.30435
825	0.158619	0.135888	0.0266472	32.9142																	0.268705	0.237703	0.158619	0.135888	0.0502422	0.0266472	1.5	1.53846
826	0.251017	0.179981	0.0396193	35.1098																	0.429252	0.28647	0.251017	0.179981	0.0724155	0.0396193	2.08333	2
827	0.146248	0.135775	0.0242555	35.2411																	0.240835	0.2063	0.146248	0.135775	0.0443964	0.0242555	1.25	1.36364
828	0.150089	0.130454	0.0261782	31.8981																	0.277597	0.240603	0.150089	0.130454	0.0556927	0.0261782	1.53846	1.62162
829	0.227996	0.203285	0.035752	33.0836																	0.296107	0.26562	0.227996	0.203285	0.0499537	0.035752	1.17647	1.57895
830	0.188589	0.144743	0.0332235	32.8463																	0.389169	0.276742	0.188589	0.144743	0.0724772	0.0332235	2	2.08333
831	0.133175	0.115962	0.0176923	33.8791																	0.261556	0.227935	0.133175	0.115962	0.0453861	0.0176923	1.35135	1.03448
832	0.124851	0.0947183	0.0294355	42.162																	0.227918	0.152028	0.124851	0.0947183	0.0660924	0.0294355	1.57895	1.25
833	0.100099	0.0849107	0.0253268	34.91																	0.230473	0.194882	0.100099	0.0849107	0.0744377	0.0253268	1.875	1.11111
834	0.10792	0.0995844	0.0170418	31.061																	0.253346	0.219701	0.10792	0.0995844	0.0529699	0.0170418	1.42857	1
835	0.117171	0.109662	0.0210888	32.0484																	0.255805	0.219888	0.117171	0.109662	0.0529658	0.0210888	1.42857	1.36364
836	0.340104	0.259453	0.0705585	26.431																	0.677354	0.507966	0.340104	0.259453	0.155334	0.0705585	3.6	3.63636
837	0.139078	0.128901	0.0227672	34.8008																	0.237396	0.203141	0.139078	0.128901	0.0436836	0.0227672	1.11111	1.53846
838	0.141946	0.108504	0.028825	33.9107																	0.450133	0.361565	0.141946	0.108504	0.110515	0.028825	2	2.5
839	0.134448	0.123237	0.0225946	35.1855																	0.237396	0.203141	0.134448	0.123237	0.0436836	0.0225946	1.11111	1.42857
840	0.240704	0.180833	0.0583483	37.3434																	0.417146	0.311913	0.240704	0.180833	0.110388	0.0583483	2	2.22222
841	0.148391	0.1361	0.0248297	35.6993																	0.241268	0.202535	0.148391	0.1361	0.0410288	0.0248297	1.21212	1.66667
842	0.124672	0.112208	0.02052	35.2287																	0.257451	0.213319	0.124672	0.112208	0.0484478	0.02052	1.25	1.2
843	0.181808	0.162995	0.0343168	37.937																	0.24513	0.204715	0.181808	0.162995	0.05013	0.0343168	1.42857	1.11111
844	0.101333	0.0623092	0.0228019	50.9916																	0.168509	0.089612	0.101333	0.0623092	0.0542772	0.0228019	1.42857	0.833333
845	0.118903	0.110534	0.0207648	35.3027																	0.231963	0.205756	0.118903	0.110534	0.0473488	0.0207648	1.15385	1.25
846	0.159437	0.144688	0.0302944	37.5536																	0.251864	0.206074	0.159437	0.144688	0.0465031	0.0302944	1.2	1.05263
847	0.186715	0.161434	0.0360878	39.1879																	0.24513	0.204715	0.186715	0.161434	0.05013	0.0360878	1.42857	1.37931
848	0.197467	0.164391	0.0296419	33.9393																	0.310112	0.256058	0.197467	0.164391	0.0493159	0.0296419	1.42857	1.6129
849	0.164268	0.148238	0.0295679	36.7761																	0.239197	0.20493	0.164268	0.148238	0.0468758	0.0295679	1.25	1.72414
850	0.157694	0.137062	0.0282367	37.5202																	0.257451	0.21302	0.157694	0.137062	0.0484764	0.0282367	1.25	1.66667
851	0.117232	0.107885	0.0199918	35.0188																	0.246239	0.205984	0.117232	0.107885	0.04577	0.0199918	1.17647	0.857143
852	0.100145	0.0984175	0.0132352	27.9537																	0.257451	0.21302	0.100145	0.0984175	0.0484764	0.0132352	1.25	1.25
853	0.128144	0.0942832	0.02642	37.2642																	0.414435	0.32019	0.128144	0.0942832	0.094763	0.02642	1.66667	2.22222
854	0.196065	0.154034	0.0447192	37.3938																	0.427345	0.318276	0.196065	0.154034	0.104986	0.0447192	2	1.81818
855	0.11945	0.110981	0.0210687	34.5572																	0.239197	0.20493	0.11945	0.110981	0.0468758	0.0210687	1.25	1.33333
856	0.146774	0.13375	0.0265635	37.2751																	0.258627	0.213141	0.146774	0.13375	0.0485393	0.0265635	1.33333	1.53846
857	0.27888	0.212472	0.055822	30.091																	0.622837	0.445278	0.27888	0.212472	0.130894	0.055822	2.85714	3
858	0.144723	0.128335	0.0227919	37.5215																	0.244006	0.213538	0.144723	0.128335	0.0435517	0.0227919	1.33333	1.42857
859	0.0977775	0.0813912	0.0230552	36.1908																	0.22874	0.206999	0.0977775	0.0813912	0.0774039	0.0230552	1.85185	1.17647
860	0.0913368	0.0874563	0.0133975	31.7336																	0.261303	0.220131	0.0913368	0.0874563	0.0450008	0.0133975	1.36364	1.11111
861	0.168748	0.15554	0.0329117	38.3309																	0.244006	0.213538	0.168748	0.15554	0.0435517	0.0329117	1.33333	1.25
862	0.11937	0.107604	0.0244189	36.7992																	0.250951	0.205739	0.11937	0.107604	0.0530082	0.0244189	1.42857	1.25
863	0.171118	0.154229	0.0329452	33.655																	0.31008	0.255198	0.171118	0.154229	0.0619028	0.0329452	1.57895	1.33333
864	0.190666	0.160255	0.0330023	26.4331																	0.517905	0.406162	0.190666	0.160255	0.0942237	0.0330023	2	2.25806
865	0.18133	0.124419	0.0542902	44.6765																	0.242632	0.186305	0.18133	0.124419	0.0790739	0.0542902	2	1.81818
866	0.0966617	0.0776857	0.0222802	34.434																	0.236182	0.198127	0.0966617	0.0776857	0.077235	0.0222802	1.875	1.25
867	0.160675	0.143513	0.0307563	35.5545																	0.284844	0.233274	0.160675	0.143513	0.0541849	0.0307563	1.6129	1.81818
868	0.174006	0.149982	0.0298865	34.9758																	0.29453	0.240735	0.174006	0.149982	0.0608966	0.0298865	1.51515	1.66667
869	0.137537	0.131197	0.0205975	33.0058																	0.270273	0.226979	0.137537	0.131197	0.0424627	0.0205975	1.36364	1.66667
870	0.105895	0.0747185	0.0188113	46.7197																	0.212163	0.158268	0.105895	0.0747185	0.0502652	0.0188113	1.42857	0.9375
871	0.127356	0.115537	0.0255296	38.6529																	0.255706	0.210537	0.127356	0.115537	0.0533297	0.0255296	1.42857	1.29032
872	0.247082	0.203866	0.0471175	28.819																	0.486902	0.384818	0.247082	0.203866	0.0993336	0.0471175	2	1.81818
873	0.130454	0.0918199	0.036058	48.7188																	0.16007	0.110615	0.130454	0.0918199	0.0611585	0.036058	1.42857	1.62162
874	0.159888	0.118536	0.0366049	40.7343																	0.37731	0.282637	0.159888	0.118536	0.0948068	0.0366049	1.66667	2.22222
875	0.17332	0.146985	0.0317479	34.7738																	0.283181	0.235046	0.17332	0.146985	0.0566224	0.0317479	1.66667	1.71429
876	0.154815	0.122426	0.0395871	37.0085																	0.385048	0.282064	0.154815	0.122426	0.107637	0.0395871	1.90476	2
877	0.133185	0.119007	0.0248742	35.4548																	0.295799	0.23326	0.133185	0.119007	0.0541501	0.0248742	1.42857	1.33333
878	0.17207	0.14478	0.0325329	31.4708																	0.312444	0.251772	0.17207	0.14478	0.063442	0.0325329	2	1.6
879	0.155124	0.103109	0.0465842	42.9275																	0.245236	0.155613	0.155124	0.103109	0.088844	0.0465842	2.4	2
880	0.187447	0.119466	0.0544294	43.1881																	0.247055	0.167458	0.187447	0.119466	0.0910841	0.0544294	2.30769	1.81818
881	0.14713	0.12047	0.0164658	35.7351																	0.306532	0.275408	0.14713	0.12047	0.0433987	0.0164658	1.11111	1
882	0.125932	0.107351	0.0155994	33.1831																	0.306532	0.275408	0.125932	0.107351	0.0433987	0.0155994	1.11111	0.833333
883	0.163537	0.136806	0.0147764	35.3152																	0.305843	0.271278	0.163537	0.136806	0.0337871	0.0147764	0.833333	1.30435
884	0.108928	0.0803055	0.0346391	47.9224																	0.168392	0.134686	0.108928	0.0803055	0.0648919	0.0346391	1.81818	1
885	0.164599	0.13523	0.0380166	35.7888																	0.306294	0.230471	0.164599	0.13523	0.0819483	0.0380166	2.14286	1.85185
886	0.181851	0.149166	0.0363103	34.709																	0.315408	0.246264	0.181851	0.149166	0.0681941	0.0363103	1.92308	1.5625
887	0.123764	0.109597	0.0317382	41.6047																	0.193652	0.161134	0.123764	0.109597	0.0565959	0.0317382	1.66667	1.36364
888	0.193202	0.130839	0.0559636	43.8736																	0.255449	0.167321	0.193202	0.130839	0.0968474	0.0559636	2.35294	2
889	0.161064	0.126476	0.0382112	38.3678																	0.308364	0.228526	0.161064	0.126476	0.0823388	0.0382112	2.22222	1.85185
890	0.160833	0.133682	0.0387635	35.9194																	0.306294	0.230471	0.160833	0.133682	0.0819483	0.0387635	2.14286	1.875
891	0.119055	0.0928553	0.0330303	41.8966																	0.275928	0.202067	0.119055	0.0928553	0.0806661	0.0330303	2.30769	1.42857
892	0.154574	0.120577	0.0418619	40.1259																	0.380172	0.309326	0.154574	0.120577	0.107114	0.0418619	2.08333	2.22222
893	0.120242	0.090748	0.0324675	37.3773																	0.281026	0.206969	0.120242	0.090748	0.0927946	0.0324675	2.4	1.11111
894	0.208825	0.170942	0.0262744	35.0242																	0.350481	0.301279	0.208825	0.170942	0.0520446	0.0262744	1.30435	1.17647
895	0.219429	0.185557	0.03702	28.0133																	0.345191	0.289737	0.219429	0.185557	0.0686718	0.03702	1.72414	1.66667
896	0.18647	0.15632	0.0303986	29.1855																	0.344725	0.283296	0.18647	0.15632	0.0619546	0.0303986	1.81818	1.42857
897	0.230321	0.190571	0.0285231	33.474																	0.3394	0.297697	0.230321	0.190571	0.0492749	0.0285231	1.30435	0.909091
898	0.113264	0.0877774	0.033106	36.6873																	0.291527	0.197605	0.113264	0.0877774	0.0840305	0.033106	2.22222	1.92308
899	0.216248	0.186068	0.0384544	29.3313																	0.350878	0.272304	0.216248	0.186068	0.0624761	0.0384544	1.57895	1.42857
900	0.253976	0.188914	0.0531395	37.5397																	0.33532	0.262936	0.253976	0.188914	0.0814092	0.0531395	2.30769	1.78571
901	0.224778	0.19761	0.0359163	26.5165																	0.347252	0.288581	0.224778	0.19761	0.0581921	0.0359163	1.53846	1.875
902	0.16099	0.117465	0.0360506	45.8274																	0.219325	0.179481	0.16099	0.117465	0.064377	0.0360506	1.875	2
903	0.225366	0.19875	0.0374926	26.2874																	0.347252	0.288581	0.225366	0.19875	0.0581921	0.0374926	1.53846	1.53846
904	0.0623028	0.0536297	0.0137324	43.6239																	0.196776	0.163584	0.0623028	0.0536297	0.0489194	0.0137324	1.11111	0.47619
905	0.230411	0.191541	0.0351902	31.4969																	0.340262	0.291923	0.230411	0.191541	0.0586136	0.0351902	1.30435	1.72414
906	0.110187	0.0897982	0.0250051	44.9822																	0.196963	0.16916	0.110187	0.0897982	0.0581784	0.0250051	1.48148	1.07143
907	0.21475	0.181846	0.0286818	29.0195																	0.349552	0.287835	0.21475	0.181846	0.052669	0.0286818	1.33333	1.53846
908	0.176478	0.139231	0.0368317	36.1669																	0.338191	0.263181	0.176478	0.139231	0.0774416	0.0368317	2.27273	2
909	0.221211	0.18855	0.0427652	24.233																	0.502047	0.39845	0.221211	0.18855	0.105165	0.0427652	1.81818	2.1875
910	0.189612	0.158717	0.0314209	28.6593																	0.34284	0.284833	0.189612	0.158717	0.0659337	0.0314209	1.66667	1.53846
911	0.200041	0.157013	0.0413857	34.8776																	0.338191	0.263181	0.200041	0.157013	0.0774416	0.0413857	2.27273	2.22222
912	0.223708	0.178358	0.0320284	34.8226																	0.383836	0.315988	0.223708	0.178358	0.061902	0.0320284	1.66667	1.25
913	0.230494	0.199396	0.039476	26.3255																	0.362074	0.296325	0.230494	0.199396	0.0663556	0.039476	1.66667	1.66667
914	0.127153	0.0903473	0.024703	47.6621																	0.222641	0.15207	0.127153	0.0903473	0.0527164	0.024703	1.81818	1.25
915	0.243464	0.203147	0.0335144	30.6405																	0.401192	0.316695	0.243464	0.203147	0.0568695	0.0335144	1.48148	1.66667
916	0.201565	0.159689	0.0256064	31.4659																	0.406374	0.315229	0.201565	0.159689	0.059993	0.0256064	1.42857	1.30435
917	0.204435	0.177537	0.0326814	28.4318																	0.365489	0.297643	0.204435	0.177537	0.0606144	0.0326814	1.66667	1.57895
918	0.113843	0.099047	0.0268159	44.5689																	0.187455	0.174313	0.113843	0.099047	0.0631578	0.0268159	1.66667	1.66667
919	0.141961	0.1145	0.0359916	40.8627																	0.250241	0.178389	0.141961	0.1145	0.0772664	0.0359916	2	1.76471
920	0.131013	0.0931544	0.0318491	48.6128																	0.208925	0.16537	0.131013	0.0931544	0.0662336	0.0318491	1.90476	1.30435
921	0.200218	0.171267	0.0275842	25.9331																	0.375957	0.316375	0.200218	0.171267	0.0581092	0.0275842	1.42857	1.42857
922	0.205498	0.172931	0.0299134	30.5614																	0.426913	0.362855	0.205498	0.172931	0.0739632	0.0299134	1.5625	1.11111
923	0.175934	0.150809	0.028654	30.6463																	0.428934	0.33899	0.175934	0.150809	0.0724442	0.028654	1.66667	1.6129
924	0.217943	0.183642	0.0332456	29.477																	0.364242	0.319996	0.217943	0.183642	0.0567849	0.0332456	1.33333	1.66667
925	0.215168	0.190151	0.0337951	26.4382																	0.366038	0.320166	0.215168	0.190151	0.0551777	0.0337951	1.66667	1.53846
926	0.199346	0.168331	0.0304719	29.5458																	0.364242	0.319996	0.199346	0.168331	0.0567849	0.0304719	1.33333	1.73913
927	0.202163	0.17136	0.0338613	29.5484																	0.382643	0.331517	0.202163	0.17136	0.0697701	0.0338613	1.81818	1.53846
928	0.288984	0.215948	0.0640821	35.8929																	0.325008	0.238443	0.288984	0.215948	0.089282	0.0640821	2.30769	1.875
929	0.273143	0.197834	0.0510725	40.2675																	0.494347	0.352841	0.273143	0.197834	0.0995536	0.0510725	2	2.63158
930	0.273661	0.203415	0.0496037	32.6526																	0.537048	0.39072	0.273661	0.203415	0.107425	0.0496037	2.4	3.18182
931	0.245296	0.204832	0.0463236	31.6893																	0.39711	0.329207	0.245296	0.204832	0.0805992	0.0463236	2.22222	2
932	0.276019	0.191888	0.0769459	40.5359																	0.418278	0.295796	0.276019	0.191888	0.132894	0.0769459	2.72727	3.23529
933	0.301159	0.23528	0.0668828	33.1941																	0.506887	0.403224	0.301159	0.23528	0.123801	0.0668828	2.5	4
934	0.126238	0.0993691	0.0338022	43.3575																	0.291555	0.214362	0.126238	0.0993691	0.0886755	0.0338022	2.27273	1.72414
935	0.277006	0.213544	0.0619326	33.2435																	0.502667	0.40251	0.277006	0.213544	0.128997	0.0619326	2.72727	3.82353
936	0.398889	0.296686	0.0913021	32.8391																	0.487614	0.379277	0.398889	0.296686	0.126305	0.0913021	2.57143	4.11765
937	0.315171	0.236848	0.0801773	36.1548																	0.550095	0.403086	0.315171	0.236848	0.145986	0.0801773	3	3.33333
938	0.212242	0.187558	0.0315703	28.8081																	0.402852	0.330401	0.212242	0.187558	0.062224	0.0315703	1.66667	1.72414
939	0.346899	0.254956	0.0889867	33.4551																	0.500605	0.36895	0.346899	0.254956	0.140336	0.0889867	3	4.16667
940	0.315129	0.237908	0.0745555	34.4769																	0.556355	0.407961	0.315129	0.237908	0.140575	0.0745555	2.94118	3.33333
941	0.287682	0.239514	0.0416909	30.3862																	0.40232	0.340066	0.287682	0.239514	0.0646251	0.0416909	1.875	2.14286
942	0.303929	0.22401	0.0706253	32.7388																	0.616506	0.436377	0.303929	0.22401	0.151847	0.0706253	3.07692	4
943	0.207991	0.168524	0.039545	31.2279																	0.442203	0.359233	0.207991	0.168524	0.092314	0.039545	1.90476	1.81818
944	0.319049	0.224128	0.071778	37.6843																	0.550622	0.397755	0.319049	0.224128	0.134584	0.071778	2.85714	3.47826
945	0.291497	0.209337	0.0632787	37.8817																	0.582742	0.399332	0.291497	0.209337	0.137089	0.0632787	2.69231	3.75
946	0.25383	0.19432	0.0545527	36.29																	0.305673	0.224298	0.25383	0.19432	0.0821691	0.0545527	2.14286	1.81818
947	0.35286	0.260536	0.0817106	32.3387																	0.61827	0.464027	0.35286	0.260536	0.153677	0.0817106	3.33333	4.13793
948	0.300008	0.25199	0.0595915	22.0311																	0.56011	0.448982	0.300008	0.25199	0.123827	0.0595915	2.57143	2.5
949	0.320205	0.223902	0.0818436	38.2765																	0.548752	0.386266	0.320205	0.223902	0.147888	0.0818436	2.91667	3.63636
950	0.336377	0.245137	0.0778968	32.8256																	0.61827	0.464027	0.336377	0.245137	0.153677	0.0778968	3.33333	3.7931
951	0.272311	0.20882	0.0610154	34.5639																	0.536216	0.39684	0.272311	0.20882	0.129938	0.0610154	2.5	3.6
952	0.217195	0.172272	0.0561281	37.7655																	0.304821	0.243561	0.217195	0.172272	0.0836572	0.0561281	2.5	2.1875
953	0.246161	0.192232	0.0481932	37.3249																	0.343151	0.260165	0.246161	0.192232	0.0794699	0.0481932	2.06897	2
954	0.25805	0.189129	0.055029	39.7536																	0.547339	0.387024	0.25805	0.189129	0.130178	0.055029	2.5	3.5
955	0.294903	0.210309	0.0669925	38.6324																	0.550773	0.388363	0.294903	0.210309	0.136076	0.0669925	2.59259	3.33333
956	0.439394	0.320589	0.107234	34.916																	0.550773	0.388363	0.439394	0.320589	0.136076	0.107234	2.59259	4.66667
957	0.280468	0.220683	0.0538462	36.4058																	0.323406	0.243323	0.280468	0.220683	0.0707382	0.0538462	2.1875	1.66667
958	0.26273	0.194247	0.060334	38.436																	0.527373	0.383398	0.26273	0.194247	0.136713	0.060334	2.5	3
959	0.215859	0.184728	0.0318352	29.2672																	0.412574	0.330834	0.215859	0.184728	0.0605018	0.0318352	1.66667	1.76471
960	0.26306	0.181422	0.0485369	38.8079																	0.562911	0.392796	0.26306	0.181422	0.117893	0.0485369	2.27273	3.33333
961	0.359026	0.308639	0.0705505	25.6737																	0.621749	0.486655	0.359026	0.308639	0.129874	0.0705505	2.66667	3.2
962	0.259454	0.192493	0.0532992	35.5447																	0.483676	0.358726	0.259454	0.192493	0.108557	0.0532992	2	2.72727
963	0.184787	0.138664	0.0439482	37.9275																	0.390727	0.281771	0.184787	0.138664	0.0966778	0.0439482	2.57143	2
964	0.282644	0.241597	0.0399962	31.0751																	0.385803	0.333444	0.282644	0.241597	0.0623124	0.0399962	1.875	2
965	0.179955	0.150903	0.0469117	35.1678																	0.299627	0.238339	0.179955	0.150903	0.0919875	0.0469117	2.5	2.69231
966	0.248681	0.171736	0.0535072	40.5392																	0.39642	0.262837	0.248681	0.171736	0.0931988	0.0535072	2.30769	2.5
967	0.177725	0.137717	0.0460991	40.8805																	0.30766	0.235592	0.177725	0.137717	0.0840317	0.0460991	2.33333	2.33333
968	0.147568	0.125054	0.0378022	35.679																	0.2744	0.197948	0.147568	0.125054	0.0803912	0.0378022	2	2.5
969	0.138083	0.112344	0.0351894	38.7531																	0.327155	0.253311	0.138083	0.112344	0.0926928	0.0351894	2.5	2.22222
970	0.311699	0.243911	0.0493357	35.1293																	0.366019	0.287301	0.311699	0.243911	0.0752547	0.0493357	2.22222	0.869565
971	0.270964	0.22269	0.0412326	32.2593																	0.400992	0.3404	0.270964	0.22269	0.0719525	0.0412326	2	1.94444
972	0.307811	0.267382	0.0673407	26.3275																	0.559842	0.461877	0.307811	0.267382	0.12622	0.0673407	2.5	2.30769
973	0.296728	0.253463	0.0641355	26.6802																	0.554695	0.44595	0.296728	0.253463	0.123874	0.0641355	2.66667	2.22222
974	0.267326	0.188902	0.0420194	37.4793																	0.382406	0.265593	0.267326	0.188902	0.0630927	0.0420194	1.81818	1.81818
975	0.31579	0.247013	0.0617114	33.1621																	0.490593	0.402761	0.31579	0.247013	0.108828	0.0617114	2.06897	2.08333
976	0.0735485	0.0586946	0.0205876	34.2806																	0.394885	0.318797	0.0735485	0.0586946	0.107463	0.0205876	2.66667	2.33333
977	0.330243	0.259849	0.0734022	32.0133																	0.568614	0.428002	0.330243	0.259849	0.148025	0.0734022	2.59259	1.81818
978	0.241203	0.188143	0.0578024	37.5762																	0.366613	0.26493	0.241203	0.188143	0.0945512	0.0578024	2.63158	2.94118
979	0.179861	0.141051	0.0371313	33.178																	0.368223	0.282799	0.179861	0.141051	0.0769537	0.0371313	2.22222	2.4
980	0.296708	0.203902	0.0776326	37.1024																	0.64748	0.430084	0.296708	0.203902	0.175805	0.0776326	3.75	4
981	0.316753	0.245797	0.070026	36.9336																	0.366613	0.26493	0.316753	0.245797	0.0945512	0.070026	2.63158	2
982	0.405432	0.281415	0.105242	32.8346																	0.643789	0.444498	0.405432	0.281415	0.174477	0.105242	3.75	5.45455
983	0.224015	0.16802	0.0530263	40.6279																	0.320244	0.235119	0.224015	0.16802	0.0909514	0.0530263	2.35294	2.59259
984	0.27283	0.21833	0.0605756	36.9027																	0.31684	0.264943	0.27283	0.21833	0.0839699	0.0605756	2.17391	1.92308
985	0.292109	0.225835	0.0718505	32.6728																	0.53398	0.416588	0.292109	0.225835	0.15018	0.0718505	2.8	2.85714
986	0.259478	0.177228	0.0636251	34.5924																	0.643789	0.444498	0.259478	0.177228	0.174477	0.0636251	3.75	4.8
987	0.195895	0.145724	0.0438576	37.2482																	0.349994	0.268126	0.195895	0.145724	0.0819069	0.0438576	2.30769	1.25
988	0.258896	0.206296	0.0482095	33.1546																	0.382315	0.300545	0.258896	0.206296	0.0795021	0.0482095	2.30769	2.22222
989	0.243711	0.190038	0.0252362	27.8994																	0.44608	0.324658	0.243711	0.190038	0.0527138	0.0252362	1.25	3.07692
990	0.286587	0.230308	0.0434788	35.7066																	0.44596	0.352582	0.286587	0.230308	0.0725953	0.0434788	2.10526	2.27273
991	0.287615	0.243088	0.04919	30.6077																	0.40206	0.320107	0.287615	0.243088	0.0807491	0.04919	2.1875	1.66667
992	0.137386	0.111463	0.0348063	36.9746																	0.297433	0.250401	0.137386	0.111463	0.0843679	0.0348063	2.14286	1.92308
993	0.321901	0.246094	0.0619083	33.3227																	0.353171	0.268974	0.321901	0.246094	0.078851	0.0619083	2.5	1.2
994	0.219052	0.170127	0.0481181	34.1255																	0.301083	0.235444	0.219052	0.170127	0.078158	0.0481181	2.22222	1.57895
995	0.198506	0.149994	0.0427326	33.8886																	0.280466	0.212443	0.198506	0.149994	0.0790666	0.0427326	2.33333	1.11111
996	0.141143	0.106411	0.0374433	41.4396																	0.263681	0.187161	0.141143	0.106411	0.0761815	0.0374433	1.875	2
997	0.352493	0.268097	0.0682198	31.7815																	0.353855	0.273388	0.352493	0.268097	0.0809417	0.0682198	2.63158	1.66667
998	0.33867	0.271615	0.0576753	27.4883																	0.590237	0.488091	0.33867	0.271615	0.131407	0.0576753	2.4	3
999	0.151446	0.117972	0.0410808	46.3177																	0.277313	0.205238	0.151446	0.117972	0.083268	0.0410808	2.14286	1.76471
1000	0.258124	0.204182	0.0426248	31.0949																	0.460572	0.34362	0.258124	0.204182	0.0808405	0.0426248	2.14286	2
1001	0.313056	0.248295	0.0652982	29.8776																	0.548471	0.431635	0.313056	0.248295	0.125028	0.0652982	2.14286	2.22222
1002	0.330754	0.255452	0.0501859	34.067																	0.389736	0.303793	0.330754	0.255452	0.0737957	0.0501859	2.14286	1.875
1003	0.271198	0.200443	0.0665254	34.0864																	0.516095	0.374286	0.271198	0.200443	0.142053	0.0665254	2.75862	2.41379
1004	0.234023	0.175015	0.0485118	34.5948																	0.375347	0.279421	0.234023	0.175015	0.0843848	0.0485118	2.5	1.81818
1005	0.270864	0.221734	0.043284	31.2471																	0.339473	0.275691	0.270864	0.221734	0.0669263	0.043284	2	0.909091
1006	0.278345	0.209863	0.0480386	32.0039																	0.37316	0.253163	0.278345	0.209863	0.0698772	0.0480386	2	1.11111
1007	0.161011	0.139423	0.0409776	40.8809																	0.294654	0.233075	0.161011	0.139423	0.085744	0.0409776	2.33333	2.35294
1008	0.208874	0.149041	0.0376832	36.8277																	0.332686	0.250565	0.208874	0.149041	0.068086	0.0376832	2.16216	2.38095
1009	0.340811	0.256834	0.0557699	33.2263																	0.393898	0.303422	0.340811	0.256834	0.0822788	0.0557699	2.35294	1.42857
1010	0.344558	0.279606	0.0681701	29.0235																	0.557668	0.427381	0.344558	0.279606	0.124887	0.0681701	2.22222	2.5
1011	0.190865	0.146281	0.0527564	40.6036																	0.290607	0.221918	0.190865	0.146281	0.0899151	0.0527564	2.25806	2.22222
1012	0.311913	0.22065	0.0724119	35.1909																	0.467205	0.335267	0.311913	0.22065	0.117501	0.0724119	2.41379	2.30769
1013	0.189404	0.149549	0.043051	33.6924																	0.302502	0.23574	0.189404	0.149549	0.0759299	0.043051	2.22222	2
1014	0.328298	0.241891	0.0829682	32.4022																	0.580947	0.435075	0.328298	0.241891	0.152779	0.0829682	3.05556	2.77778
1015	0.346127	0.269175	0.0610298	31.255																	0.366547	0.27544	0.346127	0.269175	0.0743715	0.0610298	2.22222	1.57895
1016	0.20635	0.158506	0.0441923	25.0808																	0.527462	0.408517	0.20635	0.158506	0.111724	0.0441923	2.91667	2.85714
1017	0.34186	0.267965	0.0471129	31.9534																	0.396586	0.282218	0.34186	0.267965	0.0648285	0.0471129	1.92308	1.57895
1018	0.193329	0.132873	0.045928	38.6381																	0.473673	0.339285	0.193329	0.132873	0.121843	0.045928	2.72727	2.14286
1019	0.105717	0.0693563	0.0295267	45.0081																	0.268862	0.183395	0.105717	0.0693563	0.0778914	0.0295267	1.92308	1.81818
1020	0.353203	0.263778	0.0858641	32.9896																	0.55937	0.416473	0.353203	0.263778	0.15488	0.0858641	3.33333	2.96296
1021	0.288406	0.219346	0.04943	31.244																	0.413522	0.318058	0.288406	0.219346	0.0782733	0.04943	2.5	1.90476
1022	0.264804	0.207066	0.0517958	31.5589																	0.343349	0.267694	0.264804	0.207066	0.0748744	0.0517958	2.5	1.57895
1023	0.246359	0.185608	0.0582328	32.7782																	0.402098	0.285439	0.246359	0.185608	0.109159	0.0582328	3.125	2.8
1024	0.233853	0.178803	0.0490816	29.6119																	0.397839	0.296454	0.233853	0.178803	0.113518	0.0490816	2.96296	2.85714
1025	0.254464	0.197203	0.0549376	33.4236																	0.502597	0.377503	0.254464	0.197203	0.117671	0.0549376	2.22222	2.30769
1026	0.204333	0.161342	0.0531965	38.6734																	0.294336	0.205945	0.204333	0.161342	0.0801943	0.0531965	1.93548	2.72727
1027	0.234852	0.185394	0.0602488	32.4574																	0.478279	0.354825	0.234852	0.185394	0.125884	0.0602488	2.6087	2.63158
1028	0.0960574	0.066291	0.0243584	39.7101																	0.353618	0.276301	0.0960574	0.066291	0.084996	0.0243584	2.69231	2.5
1029	0.080502	0.0631283	0.0169261	29.6334																	0.351774	0.275856	0.080502	0.0631283	0.0787765	0.0169261	2.35294	1.66667
1030	0.228334	0.180049	0.0440099	32.8378																	0.352214	0.275272	0.228334	0.180049	0.0644262	0.0440099	2	2.5
1031	0.284337	0.215006	0.068079	33.2885																	0.443513	0.335676	0.284337	0.215006	0.115708	0.068079	2.4	2.14286
1032	0.175271	0.151667	0.0199858	28.5128																	0.33415	0.250369	0.175271	0.151667	0.0495021	0.0199858	1.37931	2.38095
1033	0.237722	0.194808	0.0565612	36.6453																	0.313828	0.232475	0.237722	0.194808	0.0791954	0.0565612	2.5	2.85714
1034	0.242549	0.180846	0.0542275	32.7625																	0.412476	0.32024	0.242549	0.180846	0.098785	0.0542275	2.22222	2.14286
1035	0.285402	0.22369	0.0493387	28.026																	0.456567	0.359441	0.285402	0.22369	0.0864457	0.0493387	2.5	2.5
1036	0.216067	0.169114	0.0441428	31.6638																	0.398529	0.324732	0.216067	0.169114	0.088798	0.0441428	2.14286	2.35294
1037	0.0799903	0.0565265	0.0260259	41.0591																	0.382126	0.272602	0.0799903	0.0565265	0.0940263	0.0260259	2.41379	1.76471
1038	0.205034	0.161046	0.0495003	37.4272																	0.293888	0.210179	0.205034	0.161046	0.0746265	0.0495003	2.22222	2.5
1039	0.127679	0.0938978	0.0247578	34.7279																	0.454138	0.310048	0.127679	0.0938978	0.0994599	0.0247578	2.5	2.85714
1040	0.248127	0.196745	0.0372124	33.6917																	0.375086	0.329018	0.248127	0.196745	0.0684769	0.0372124	1.875	1.66667
1041	0.14147	0.107294	0.0346081	37.3171																	0.296419	0.221114	0.14147	0.107294	0.0778841	0.0346081	2.22222	2
1042	0.184462	0.146549	0.037494	34.2759																	0.320421	0.259072	0.184462	0.146549	0.0674309	0.037494	2.35294	1.76471
1043	0.298283	0.23925	0.0575649	19.3072																	0.506633	0.383268	0.298283	0.23925	0.1118	0.0575649	3.33333	4.33333
1044	0.284908	0.229824	0.0427474	31.7852																	0.379459	0.330406	0.284908	0.229824	0.0670741	0.0427474	1.89189	2.27273
1045	0.286312	0.235181	0.041376	29.3																	0.437987	0.349448	0.286312	0.235181	0.0723602	0.041376	1.85185	2.85714
1046	0.178728	0.154065	0.0364421	28.8512																	0.325796	0.269553	0.178728	0.154065	0.0590076	0.0364421	2	2.08333
1047	0.312838	0.229409	0.0624014	33.4039																	0.539358	0.41155	0.312838	0.229409	0.115024	0.0624014	2.64706	1.81818
1048	0.323881	0.266355	0.0542068	25.3795																	0.441499	0.358326	0.323881	0.266355	0.0732339	0.0542068	2.14286	2.43243
1049	0.32593	0.252928	0.0777314	25.1571																	0.524687	0.385651	0.32593	0.252928	0.137324	0.0777314	4.16667	4
1050	0.300002	0.242012	0.0508648	26.0587																	0.453774	0.357566	0.300002	0.242012	0.0757148	0.0508648	2.22222	2.72727
1051	0.0452186	0.0287675	0.0300208	67.0084																	0.188782	0.130229	0.0452186	0.0287675	0.0657157	0.0300208	1.66667	0.416667
1052	0.159303	0.127147	0.0379281	36.3959																	0.273681	0.210005	0.159303	0.127147	0.0670079	0.0379281	2.1875	1.875
1053	0.193508	0.168291	0.0301117	29.1449																	0.266861	0.229051	0.193508	0.168291	0.0501011	0.0301117	1.66667	1.37931
1054	0.257599	0.230579	0.0349516	24.8618																	0.378994	0.316744	0.257599	0.230579	0.0588793	0.0349516	1.875	0.9375
1055	0.274909	0.232438	0.0410655	27.404																	0.409744	0.34673	0.274909	0.232438	0.0684169	0.0410655	2	2.5
1056	0.491795	0.36761	0.122632	28.3797																	0.559435	0.427262	0.491795	0.36761	0.154233	0.122632	4.70588	5
1057	0.297351	0.223754	0.0753584	26.9234																	0.559435	0.427262	0.297351	0.223754	0.154233	0.0753584	4.70588	4.11765
1058	0.236528	0.206694	0.0381623	28.2133																	0.471867	0.388464	0.236528	0.206694	0.0843177	0.0381623	2.35294	2.59259
1059	0.214077	0.160273	0.0524522	35.4566																	0.334225	0.263147	0.214077	0.160273	0.0915391	0.0524522	2.33333	2.25806
1060	0.295119	0.227593	0.063823	25.4357																	0.552311	0.416012	0.295119	0.227593	0.136101	0.063823	4	3.80952
1061	0.405275	0.316599	0.0935354	27.9688																	0.541952	0.398542	0.405275	0.316599	0.137686	0.0935354	3.91304	5.48387
1062	0.339268	0.264285	0.079964	25.5538																	0.541952	0.398542	0.339268	0.264285	0.137686	0.079964	3.91304	4.13793
1063	0.469673	0.362547	0.107572	28.2466																	0.541952	0.398542	0.469673	0.362547	0.137686	0.107572	3.91304	5.38462
1064	0.357798	0.274996	0.0804251	25.2962																	0.591898	0.44909	0.357798	0.274996	0.14316	0.0804251	4.11765	4
1065	0.178015	0.139261	0.0392426	35.0605																	0.338886	0.258665	0.178015	0.139261	0.0858152	0.0392426	2.30769	1.875
1066	0.149522	0.134718	0.0233829	29.5233																	0.247362	0.22389	0.149522	0.134718	0.0439681	0.0233829	1.66667	1.47059
1067	0.21888	0.161866	0.0503108	35.4313																	0.337337	0.267447	0.21888	0.161866	0.0835373	0.0503108	2.4	1.66667
1068	0.254723	0.193875	0.0509466	31.9964																	0.465931	0.356194	0.254723	0.193875	0.103894	0.0509466	2.63158	2.5
1069	0.195888	0.147342	0.0374768	30.4136																	0.448292	0.342573	0.195888	0.147342	0.0899494	0.0374768	2.35294	3.04348
1070	0.274566	0.205762	0.059761	33.4661																	0.428036	0.307411	0.274566	0.205762	0.0921958	0.059761	2.25806	2
1071	0.164144	0.146644	0.0172108	27.0641																	0.302562	0.289219	0.164144	0.146644	0.0342327	0.0172108	1	1.15385
1072	0.363797	0.313684	0.0759391	24.1103																	0.460399	0.382903	0.363797	0.313684	0.107396	0.0759391	2.85714	4.16667
1073	0.357105	0.300444	0.0728193	29.1179																	0.458182	0.367567	0.357105	0.300444	0.111207	0.0728193	3	3.57143
1074	0.249853	0.213426	0.0382641	32.9913																	0.432894	0.375674	0.249853	0.213426	0.0813184	0.0382641	2	1.66667
1075	0.309802	0.195358	0.0750694	39.5475																	0.37106	0.228968	0.309802	0.195358	0.0859622	0.0750694	2.77778	2.85714
1076	0.168107	0	0.168107	100																	0.292169	0.205909	0.168107	0	0.0615833	0.168107	2.22222	1.76471
1077	0.264263	0.199968	0.0508889	28.605																	0.483777	0.349562	0.264263	0.199968	0.0977604	0.0508889	2.66667	2.41379
1078	0.196868	0.181085	0.0238938	23.7158																	0.302006	0.282022	0.196868	0.181085	0.0400577	0.0238938	1.25	1.5
1079	0.292523	0.20703	0.0701537	33.802																	0.439884	0.304574	0.292523	0.20703	0.114647	0.0701537	2.85714	3.125
1080	0.304396	0.238693	0.0477	24.5431																	0.408793	0.333734	0.304396	0.238693	0.0875843	0.0477	2.10526	2.30769
1081	0.279769	0.217396	0.0570945	28.6116																	0.461865	0.354923	0.279769	0.217396	0.0938716	0.0570945	2.5	2.5
1082	0.48259	0.381916	0.103069	25.5245																	0.420226	0.293993	0.48259	0.381916	0.107685	0.103069	2.66667	4.44444
1083	0.302364	0.253007	0.0485241	25.4068																	0.391732	0.321989	0.302364	0.253007	0.0851515	0.0485241	2	2
1084	0.186782	0.137438	0.0501235	42.6995																	0.323206	0.232826	0.186782	0.137438	0.0988461	0.0501235	2.17391	1.66667
1085	0.350932	0.234269	0.082758	34.463																	0.415107	0.274767	0.350932	0.234269	0.097991	0.082758	2.94118	2.85714
1086	0.200775	0.154176	0.037341	29.8663																	0.38582	0.278162	0.200775	0.154176	0.0782677	0.037341	2.27273	1.66667
1087	0.333811	0.226574	0.0829723	32.6564																	0.440622	0.301521	0.333811	0.226574	0.111657	0.0829723	3.33333	3.21429
1088	0.288221	0.242624	0.0392029	23.7389																	0.40373	0.345507	0.288221	0.242624	0.0573631	0.0392029	2.30769	2.14286
1089	0.27282	0.223475	0.0333092	30.6459																	0.500223	0.425034	0.27282	0.223475	0.0688333	0.0333092	2.10526	2
1090	0.275407	0.238951	0.0468436	23.8809																	0.363371	0.313217	0.275407	0.238951	0.0697338	0.0468436	2	0.9375
1091	0.528995	0.351657	0.138318	34.23																	0.475362	0.316756	0.528995	0.351657	0.124942	0.138318	3.33333	2.96296
1092	0.224904	0.199615	0.0347083	28.5869																	0.44242	0.388179	0.224904	0.199615	0.072862	0.0347083	1.875	1.66667
1093	0.187148	0.159557	0.0272737	30.7742																	0.449008	0.377716	0.187148	0.159557	0.071751	0.0272737	1.81818	1.25
1094	0.25407	0.175497	0.0560946	32.9863																	0.410586	0.297422	0.25407	0.175497	0.0987457	0.0560946	2.30769	2.96296
1095	0.327516	0.23286	0.0724348	30.7601																	0.416337	0.309234	0.327516	0.23286	0.100831	0.0724348	2.5	2.85714
1096	0.233126	0.188966	0.0522944	31.7982																	0.454367	0.369176	0.233126	0.188966	0.113695	0.0522944	2.72727	2.4
1097	0.135509	0.0984054	0.0219597	39.3154																	0.324188	0.246244	0.135509	0.0984054	0.0590147	0.0219597	2.17391	2
1098	0.256641	0.215712	0.045061	31.7394																	0.446926	0.378618	0.256641	0.215712	0.0950526	0.045061	2.30769	2
1099	0.311993	0.235092	0.0558576	29.7283																	0.55188	0.426104	0.311993	0.235092	0.111062	0.0558576	2.94118	2.5
1100	0.246534	0.20333	0.0313806	26.1784																	0.386589	0.322558	0.246534	0.20333	0.0556498	0.0313806	2	1.5
1101	0.459385	0.299918	0.124222	34.5158																	0.458843	0.2979	0.459385	0.299918	0.1223	0.124222	3.44828	3.33333
1102	0.373466	0.25077	0.0964973	32.97																	0.450777	0.303375	0.373466	0.25077	0.116616	0.0964973	3.46154	3.46154
1103	0.255208	0.209756	0.0386046	30.7763																	0.514972	0.413112	0.255208	0.209756	0.0847035	0.0386046	2.5	2.08333
1104	0.243814	0.201163	0.043947	22.9657																	0.407136	0.343	0.243814	0.201163	0.0812702	0.043947	2	2.5
1105	0.23772	0.171339	0.0588269	32.8227																	0.420444	0.303249	0.23772	0.171339	0.109022	0.0588269	2.85714	3.33333
1106	0.527941	0.473739	0.0683552	17.4866																	0.404679	0.347813	0.527941	0.473739	0.0668868	0.0683552	1.81818	3.63636
1107	0.157571	0.133536	0.028835	31.9523																	0.425404	0.352955	0.157571	0.133536	0.0911826	0.028835	2	1.66667
1108	0.112067	0.110902	0.0119236	29.5289																	0.196002	0.20308	0.112067	0.110902	0.0207853	0.0119236	0.689655	0.30303
1109	0.253233	0.215325	0.0408498	25.7805																	0.360104	0.294675	0.253233	0.215325	0.0650309	0.0408498	2	1.5
1110	0.186984	0.154213	0.0363153	23.705																	0.427243	0.341024	0.186984	0.154213	0.0793639	0.0363153	2.5	2.5
1111	0.220674	0.198358	0.0319483	19.0102																	0.4563	0.386266	0.220674	0.198358	0.0695906	0.0319483	2.17391	2.22222
1112	0.201039	0.168399	0.0295825	23.5853																	0.335285	0.285681	0.201039	0.168399	0.058868	0.0295825	2	0.869565
1113	0.226141	0.182182	0.0509071	24.8976																	0.428542	0.33665	0.226141	0.182182	0.100967	0.0509071	3.15789	2.5
1114	0.138749	0.118459	0.0226467	35.566																	0.277787	0.244888	0.138749	0.118459	0.0668892	0.0226467	1.53846	1.81818
1115	0.14914	0.13315	0.0189243	30.8282																	0.259451	0.219889	0.14914	0.13315	0.0375811	0.0189243	1.53846	0.8
1116	0.0994814	0.0817233	0.0251142	34.1508																	0.250679	0.17061	0.0994814	0.0817233	0.0856306	0.0251142	1.875	1.2
1117	0.302732	0.252412	0.0378082	32.0295																	0.413091	0.373471	0.302732	0.252412	0.0597879	0.0378082	1.42857	1.25
1118	0.178392	0.149236	0.0267096	28.0785																	0.285195	0.238256	0.178392	0.149236	0.0375393	0.0267096	1.76471	1
1119	0.310528	0	0.310528	100																	0.433821	0.368718	0.310528	0	0.055355	0.310528	1.42857	1.81818
1120	0.242369	0.202367	0.0319555	25.0432																	0.286278	0.247026	0.242369	0.202367	0.04465	0.0319555	2	2
1121	0.221806	0.184214	0.0340988	24.4661																	0.286909	0.239213	0.221806	0.184214	0.0508773	0.0340988	2.22222	1.76471
1122	0.194059	0.173327	0.0337286	33.3214																	0.30677	0.257784	0.194059	0.173327	0.0648856	0.0337286	1.42857	2
1123	0.27901	0.243119	0.0522958	24.1843																	0.432198	0.349326	0.27901	0.243119	0.0904146	0.0522958	2.85714	1.93548
1124	0.271479	0.242971	0.0383233	21.8179																	0.300762	0.260461	0.271479	0.242971	0.0445216	0.0383233	1.92308	1.76471
1125	0.163262	0.133923	0.0344086	33.3054																	0.290675	0.231457	0.163262	0.133923	0.0808129	0.0344086	1.93548	2.17391
1126	0.115435	0.0965089	0.0155365	26.9224																	0.262137	0.231979	0.115435	0.0965089	0.0326093	0.0155365	1.42857	0.625
1127	0.237872	0.173271	0.0675958	37.097																	0.416113	0.282867	0.237872	0.173271	0.129753	0.0675958	3.33333	2.85714
1128	0.335966	0.270595	0.0427107	20.9936																	0.320075	0.263956	0.335966	0.270595	0.045026	0.0427107	2.22222	1.93548
1129	0.222739	0.154362	0.0599564	38.4391																	0.413354	0.262331	0.222739	0.154362	0.134093	0.0599564	3.33333	2.66667
1130	0.299731	0.247279	0.0393073	21.4593																	0.324413	0.272415	0.299731	0.247279	0.0461356	0.0393073	2.22222	1.81818
1131	0.26822	0.218093	0.02091	26.4519																	0.316417	0.269691	0.26822	0.218093	0.0308032	0.02091	1.37931	1
1132	0.112525	0.082421	0.0277675	38.2531																	0.320568	0.230675	0.112525	0.082421	0.0921715	0.0277675	2.5	2.14286
1133	0.16068	0.103532	0.0711839	49.3118																	0.217064	0.14003	0.16068	0.103532	0.094804	0.0711839	2.66667	2.10526
1134	0.230127	0.200886	0.0212704	25.4777																	0.279191	0.236074	0.230127	0.200886	0.0282326	0.0212704	1.03448	0
1135	0.197629	0.163234	0.0282871	28.6758																	0.275173	0.224965	0.197629	0.163234	0.0473076	0.0282871	1.72414	1
1136	0.169905	0.137008	0.0336855	43.3569																	0.286757	0.221785	0.169905	0.137008	0.0677248	0.0336855	1.66667	2
1137	0.178953	0.150059	0.0310354	41.3946																	0.278806	0.219465	0.178953	0.150059	0.0669273	0.0310354	1.66667	1.66667
1138	0.249183	0.197028	0.0434372	30.8627																	0.288581	0.227639	0.249183	0.197028	0.0583695	0.0434372	2.06897	1.76471
1139	0.250563	0.212327	0.0243421	25.1329																	0.292218	0.253379	0.250563	0.212327	0.0338229	0.0243421	1.17647	0
1140	0.326612	0.270516	0.0395574	24.5681																	0.367011	0.301073	0.326612	0.270516	0.0519125	0.0395574	2.22222	1.57895
1141	0.227074	0.180551	0.0361138	28.1411																	0.329896	0.252402	0.227074	0.180551	0.0615473	0.0361138	2	1.66667
1142	0.29759	0.22684	0.0378489	26.656																	0.31025	0.255255	0.29759	0.22684	0.0487814	0.0378489	1.76471	0.625
1143	0.236422	0.199432	0.0303857	27.2625																	0.29506	0.244325	0.236422	0.199432	0.0423496	0.0303857	1.53846	0
1144	0.254714	0.161671	0.085273	42.6218																	0.332979	0.208429	0.254714	0.161671	0.110907	0.085273	2.97297	3.33333
1145	0.136396	0.104118	0.0288597	46.8392																	0.195975	0.14454	0.136396	0.104118	0.0500875	0.0288597	1.05263	1.66667
1146	0.171602	0.13677	0.0326475	26.2503																	0.309949	0.24748	0.171602	0.13677	0.0704558	0.0326475	2.17391	2
1147	0.242638	0.220401	0.034232	26.6054																	0.375947	0.331009	0.242638	0.220401	0.0603259	0.034232	1.66667	2.10526
1148	0.290693	0.24007	0.0470158	31.7244																	0.378386	0.306725	0.290693	0.24007	0.0634388	0.0470158	1.6129	1.42857
1149	0.22708	0.19885	0.0361562	27.269																	0.421545	0.362032	0.22708	0.19885	0.0788417	0.0361562	2.25806	2.10526
1150	0.267789	0.201722	0.0372666	28.8562																	0.309377	0.260219	0.267789	0.201722	0.052104	0.0372666	2.22222	0.526316
1151	0.267352	0.171005	0.0848699	41.3791																	0.382126	0.23996	0.267352	0.171005	0.121691	0.0848699	3.33333	3.57143
1152	0.135282	0.100491	0.0383642	41.2711																	0.287984	0.203024	0.135282	0.100491	0.0968824	0.0383642	2	2.08333
1153	0.326048	0.259805	0.0508972	28.1392																	0.489687	0.395954	0.326048	0.259805	0.0811931	0.0508972	2.77778	2.5
1154	0.422277	0.333278	0.0628474	27.3746																	0.454067	0.360663	0.422277	0.333278	0.0778473	0.0628474	2.5	2.5
1155	0.46595	0.378659	0.0691439	26.1726																	0.454067	0.360663	0.46595	0.378659	0.0778473	0.0691439	2.5	2.6087
1156	0.276086	0.244123	0.0352146	26.966																	0.432402	0.358809	0.276086	0.244123	0.0591536	0.0352146	2.08333	2.22222
1157	0.434177	0.355825	0.0609129	23.6726																	0.45348	0.366171	0.434177	0.355825	0.0706392	0.0609129	2.38095	2.5
1158	0.434002	0.355751	0.0607897	23.666																	0.45348	0.366171	0.434002	0.355751	0.0706392	0.0607897	2.38095	2.5
1159	0.375832	0.307084	0.0586204	24.1249																	0.453238	0.371654	0.375832	0.307084	0.0774685	0.0586204	2.5	2.5
1160	0.28781	0.2266	0.0519556	31.2605																	0.381113	0.315303	0.28781	0.2266	0.079835	0.0519556	2	2.10526
1161	0.227307	0.191566	0.0302398	34.7284																	0.391007	0.322228	0.227307	0.191566	0.0563502	0.0302398	1.47059	1.875
1162	0.323456	0.26033	0.0499423	32.3041																	0.432179	0.353598	0.323456	0.26033	0.069611	0.0499423	2.14286	2.30769
1163	0.29781	0.244658	0.040896	33.3033																	0.397976	0.318217	0.29781	0.244658	0.0582399	0.040896	1.42857	1.81818
1164	0.225158	0.182983	0.0385712	31.6593																	0.355796	0.293186	0.225158	0.182983	0.0669125	0.0385712	1.78571	1.5
1165	0.183349	0.078771	0.0624748	58.5722																	0.270644	0.117367	0.183349	0.078771	0.0932164	0.0624748	2.59259	2.85714
1166	0.323924	0.263924	0.0498626	31.825																	0.432179	0.353598	0.323924	0.263924	0.069611	0.0498626	2.14286	2.5
1167	0.314322	0.261415	0.0488947	31.0051																	0.432179	0.353598	0.314322	0.261415	0.069611	0.0488947	2.14286	2.33333
1168	0.302274	0.247106	0.0475379	31.7																	0.432179	0.353598	0.302274	0.247106	0.069611	0.0475379	2.14286	2.30769
1169	0.289013	0.217333	0.0517952	32.7809																	0.369898	0.296361	0.289013	0.217333	0.0820958	0.0517952	2.38095	1.66667
1170	0.310379	0.254218	0.0471462	31.6013																	0.432179	0.353598	0.310379	0.254218	0.069611	0.0471462	2.14286	2.5
1171	0.310121	0.250869	0.048366	32.1457																	0.432179	0.353598	0.310121	0.250869	0.069611	0.048366	2.14286	2.35294
1172	0.311779	0.25173	0.0481124	32.1583																	0.432179	0.353598	0.311779	0.25173	0.069611	0.0481124	2.14286	2.28571
1173	0.298295	0.249237	0.0457504	29.1997																	0.423539	0.35885	0.298295	0.249237	0.0678664	0.0457504	2.14286	2.27273
1174	0.159637	0.102876	0.068173	48.0584																	0.284369	0.152589	0.159637	0.102876	0.120933	0.068173	3.07692	2.8
1175	0.18179	0.122146	0.0721539	44.6112																	0.284369	0.152589	0.18179	0.122146	0.120933	0.0721539	3.07692	2.85714
1176	0.21432	0.127679	0.0765598	49.9602																	0.297463	0.161797	0.21432	0.127679	0.114632	0.0765598	3.125	3.5
1177	0.203746	0.160584	0.0467222	34.0223																	0.362156	0.301918	0.203746	0.160584	0.0967647	0.0467222	2.33333	2.22222
1178	0.222772	0.130616	0.0709399	48.4924																	0.345281	0.20626	0.222772	0.130616	0.115517	0.0709399	3.21429	3.125
1179	0.0452336	0.032755	0.00602387	32.3539																	0.259423	0.192626	0.0452336	0.032755	0.0587612	0.00602387	1.66667	0
1180	0.35956	0.289247	0.0617882	35.8677																	0.384267	0.30772	0.35956	0.289247	0.0677467	0.0617882	1.66667	2.17391
1181	0.236202	0.195925	0.045041	29.0232																	0.313646	0.255013	0.236202	0.195925	0.0633961	0.045041	2.27273	2.17391
1182	0.128794	0.115291	0.0141309	32.2261																	0.202291	0.180058	0.128794	0.115291	0.0293631	0.0141309	0.666667	1.66667
1183	0.183407	0.150541	0.0345648	30.7059																	0.344679	0.266654	0.183407	0.150541	0.0706157	0.0345648	2.38095	2
1184	0.226244	0.172232	0.0408456	30.4463																	0.472966	0.374668	0.226244	0.172232	0.0982416	0.0408456	2.35294	2.85714
1185	0.168927	0.157405	0.0203452	32.1909																	0.2046	0.202971	0.168927	0.157405	0.0301404	0.0203452	0.769231	0.952381
1186	0.19319	0.140703	0.0173875	33.9206																	0.297883	0.217522	0.19319	0.140703	0.0448441	0.0173875	1.37931	0.454545
1187	0.0771725	0.0537164	0.0178122	43.4208																	0.245531	0.154773	0.0771725	0.0537164	0.0588461	0.0178122	1.6	1.5
1188	0.0602132	0.0410379	0.0122842	46.7294																	0.245531	0.154773	0.0602132	0.0410379	0.0588461	0.0122842	1.6	1.2
1189	0.369416	0.253833	0.120438	38.7572																	0.391428	0.245027	0.369416	0.253833	0.141813	0.120438	4	4.57143
1190	0.253891	0.156578	0.093222	39.6606																	0.388127	0.243636	0.253891	0.156578	0.145521	0.093222	4	3.63636
1191	0.137496	0.115314	0.0184662	35.2268																	0.174883	0.180008	0.137496	0.115314	0.0348256	0.0184662	1.17647	1.72414
1192	0.323529	0.278064	0.0480082	27.9007																	0.369323	0.329504	0.323529	0.278064	0.0609739	0.0480082	1.81818	2.5
1193	0.16908	0.121155	0.0409606	40.8458																	0.386585	0.269325	0.16908	0.121155	0.103876	0.0409606	2.38095	2.5
1194	0.324106	0.277668	0.048098	27.6882																	0.369323	0.329504	0.324106	0.277668	0.0609739	0.048098	1.81818	2.42424
1195	0.185459	0.146666	0.0137978	30.6829																	0.292619	0.25525	0.185459	0.146666	0.0314931	0.0137978	0.909091	0.769231
1196	0.223277	0.161247	0.0266362	34.2854																	0.327568	0.259287	0.223277	0.161247	0.0470402	0.0266362	1.66667	0.769231
1197	0.173277	0.126809	0.0250231	31.9113																	0.419971	0.315354	0.173277	0.126809	0.0695032	0.0250231	2.10526	0.666667
1198	0.21176	0.188736	0.0204538	30.9314																	0.289883	0.248821	0.21176	0.188736	0.0309315	0.0204538	0.740741	1.25
1199	0.242555	0.205489	0.036885	31.913																	0.294783	0.250939	0.242555	0.205489	0.0504888	0.036885	1.36364	1.875
1200	0.16868	0.130091	0.023677	35.6139																	0.354188	0.266872	0.16868	0.130091	0.0529478	0.023677	1.5	0.869565
1201	0.252744	0.214631	0.039693	32.3595																	0.294783	0.250939	0.252744	0.214631	0.0504888	0.039693	1.36364	1.6
1202	0.270636	0.231706	0.0423205	31.647																	0.294783	0.250939	0.270636	0.231706	0.0504888	0.0423205	1.36364	1.6
1203	0.250383	0.214816	0.0390846	31.3503																	0.294783	0.250939	0.250383	0.214816	0.0504888	0.0390846	1.36364	1.81818
1204	0.25178	0.218261	0.0384115	30.6839																	0.294783	0.250939	0.25178	0.218261	0.0504888	0.0384115	1.36364	1.57895
1205	0.253679	0.215988	0.0468418	31.7494																	0.293529	0.243628	0.253679	0.215988	0.0584112	0.0468418	1.66667	1.90476
1206	0.277361	0.236728	0.0418963	31.6102																	0.294783	0.250939	0.277361	0.236728	0.0504888	0.0418963	1.36364	1.875
1207	0.238475	0.202314	0.0444549	32.2182																	0.293529	0.243628	0.238475	0.202314	0.0584112	0.0444549	1.66667	2
1208	0.0892185	0.0698953	0.0203547	34.5111																	0.398666	0.293927	0.0892185	0.0698953	0.0898831	0.0203547	2.30769	1.25
1209	0.278088	0.238332	0.0429455	30.994																	0.294783	0.250939	0.278088	0.238332	0.0504888	0.0429455	1.36364	1.66667
1210	0.276074	0.232895	0.0419262	32.1395																	0.294783	0.250939	0.276074	0.232895	0.0504888	0.0419262	1.36364	1.90476
1211	0.20319	0.168496	0.0339388	35.8397																	0.280412	0.235553	0.20319	0.168496	0.0473123	0.0339388	1.2	1.25
1212	0.246213	0.213642	0.0398612	35.765																	0.296034	0.242957	0.246213	0.213642	0.0497531	0.0398612	1.33333	1.30435
1213	0.275743	0.219803	0.0359964	33.3818																	0.339379	0.250945	0.275743	0.219803	0.0504475	0.0359964	1.66667	1.48148
1214	0.224967	0.167617	0.0465159	35.1649																	0.321216	0.240141	0.224967	0.167617	0.0714137	0.0465159	1.66667	2.10526
1215	0.226152	0.194213	0.0292706	33.5938																	0.278931	0.233671	0.226152	0.194213	0.0364666	0.0292706	1.11111	1.42857
1216	0.168691	0.149887	0.020919	29.9531																	0.198077	0.168751	0.168691	0.149887	0.0421255	0.020919	1.25	1.37931
1217	0.172249	0.145127	0.0205448	35.0109																	0.278931	0.233671	0.172249	0.145127	0.0364666	0.0205448	1.11111	1.66667
1218	0.238569	0.196838	0.0353883	34.379																	0.294256	0.236849	0.238569	0.196838	0.046435	0.0353883	1.2	1.42857
1219	0.240776	0.198402	0.0403513	35.7802																	0.283131	0.228732	0.240776	0.198402	0.052195	0.0403513	1.42857	1.5
1220	0.19213	0.163025	0.0309337	30.8584																	0.39213	0.342783	0.19213	0.163025	0.0720839	0.0309337	2	2.5
1221	0.202712	0.17095	0.0341655	33.6454																	0.271546	0.214784	0.202712	0.17095	0.049762	0.0341655	1.17647	1.76471
1222	0.221152	0.180667	0.036385	34.1767																	0.301847	0.242508	0.221152	0.180667	0.0596304	0.036385	1.81818	1.6
1223	0.274834	0.226636	0.0409917	25.6547																	0.31908	0.257258	0.274834	0.226636	0.0555458	0.0409917	1.81818	1.25
1224	0.226554	0.20048	0.0415527	30.4342																	0.304329	0.223612	0.226554	0.20048	0.0614153	0.0415527	1.66667	1.33333
1225	0.46106	0.38035	0.0610842	30.2983																	0.250461	0.204016	0.46106	0.38035	0.0468457	0.0610842	1.6129	0
1226	0.17189	0.136496	0.0251349	36.1954																	0.250461	0.204016	0.17189	0.136496	0.0468457	0.0251349	1.6129	1.42857
1227	0.272215	0.22001	0.0578431	32.614																	0.32075	0.261365	0.272215	0.22001	0.0777522	0.0578431	2.22222	2.4
1228	0.22013	0.192904	0.0498125	27.9608																	0.370692	0.295278	0.22013	0.192904	0.0883232	0.0498125	1.92308	2.06897
1229	0.227085	0.186502	0.0361358	31.874																	0.378973	0.30499	0.227085	0.186502	0.0681431	0.0361358	1.92308	2.30769
1230	0.159048	0.132179	0.0256634	31.0789																	0.328546	0.250514	0.159048	0.132179	0.0709024	0.0256634	2	0
1231	0.401889	0.316955	0.0641572	30.5091																	0.391365	0.296265	0.401889	0.316955	0.0699718	0.0641572	2.5	2.30769
1232	0.211183	0.171115	0.0409656	33.1873																	0.285372	0.220545	0.211183	0.171115	0.0666719	0.0409656	1.66667	1.42857
1233	0.226204	0.175401	0.0458203	30.9252																	0.462864	0.34241	0.226204	0.175401	0.105062	0.0458203	2.94118	3.33333
1234	0.23673	0.204186	0.038638	27.6486																	0.33278	0.275387	0.23673	0.204186	0.0645994	0.038638	1.875	1.66667
1235	0.239654	0.192417	0.0608526	35.3227																	0.356706	0.264384	0.239654	0.192417	0.0968372	0.0608526	2.85714	2.72727
1236	0.190971	0.146083	0.0703105	36.9307																	0.303788	0.234848	0.190971	0.146083	0.112851	0.0703105	3.33333	2.85714
1237	0.19529	0.14758	0.0651449	37.5137																	0.316516	0.237518	0.19529	0.14758	0.107878	0.0651449	2.96296	2.59259
1238	0.21152	0.182052	0.0387715	24.2122																	0.328716	0.26239	0.21152	0.182052	0.0658246	0.0387715	2.35294	1.76471
1239	0.204264	0.162833	0.0312892	33.8505																	0.348549	0.280959	0.204264	0.162833	0.0625112	0.0312892	1.875	2.30769
1240	0.102531	0.093888	0.0086561	31.5043																	0.188296	0.176714	0.102531	0.093888	0.0196281	0.0086561	0.625	0.47619
1241	0.224151	0.18443	0.0526076	33.9038																	0.291208	0.231385	0.224151	0.18443	0.0734738	0.0526076	2	1.81818
1242	0.235219	0.214381	0.0365065	26.0431																	0.301563	0.251956	0.235219	0.214381	0.0516924	0.0365065	1.66667	1.33333
1243	0.298516	0.196627	0.105465	37.606																	0.369257	0.270145	0.298516	0.196627	0.145095	0.105465	4	4.28571
1244	0.374207	0.309582	0.0581759	28.7352																	0.377814	0.285478	0.374207	0.309582	0.0650088	0.0581759	2.38095	2.66667
1245	0.286379	0.263339	0.033129	16.7093																	0.320747	0.296006	0.286379	0.263339	0.0434512	0.033129	1.76471	1.66667
1246	0.346219	0.274762	0.0539612	30.6556																	0.377814	0.285478	0.346219	0.274762	0.0650088	0.0539612	2.38095	2.59259
1247	0.331692	0.271968	0.0523628	29.54																	0.377814	0.285478	0.331692	0.271968	0.0650088	0.0523628	2.38095	2.66667
1248	0.260881	0.226489	0.0351366	19.8219																	0.335711	0.29546	0.260881	0.226489	0.0536023	0.0351366	2.14286	1.66667
1249	0.153537	0.126485	0.0177092	30.3																	0.290938	0.244857	0.153537	0.126485	0.0500567	0.0177092	1.42857	0.967742
1250	0.187272	0.154106	0.0350979	29.3776																	0.370279	0.287236	0.187272	0.154106	0.0778761	0.0350979	2	2.4
1251	0.353292	0.30653	0.0538085	30.1938																	0.29681	0.251349	0.353292	0.30653	0.0539681	0.0538085	1.66667	1
1252	0.320164	0.277174	0.0423837	19.0086																	0.358002	0.32348	0.320164	0.277174	0.0552556	0.0423837	2	1.66667
1253	0.313954	0.224576	0.114026	35.0049																	0.437786	0.309664	0.313954	0.224576	0.159738	0.114026	4.54545	4.07407
1254	0.365346	0.240824	0.115052	36.355																	0.410706	0.278254	0.365346	0.240824	0.144362	0.115052	4	4.44444
1255	0.253458	0.209072	0.0395166	30.0678																	0.363524	0.292124	0.253458	0.209072	0.0657878	0.0395166	2.1875	2.17391
1256	0.273752	0.241206	0.0368245	17.9266																	0.357011	0.325552	0.273752	0.241206	0.0522424	0.0368245	1.85185	1.47059
1257	0.284431	0.23069	0.0558693	32.0354																	0.307074	0.244885	0.284431	0.23069	0.070562	0.0558693	2.22222	1.53846
1258	0.136634	0.121095	0.0121848	25.884																	0.233447	0.216151	0.136634	0.121095	0.0255327	0.0121848	0.625	0.833333
1259	0.117782	0.100924	0.00987503	34.0846																	0.247415	0.207288	0.117782	0.100924	0.0215457	0.00987503	0.8	0
1260	0.278503	0.252658	0.025562	17.7516																	0.354209	0.312032	0.278503	0.252658	0.040864	0.025562	1.42857	1.57895
1261	0.20017	0.159938	0.0483695	24.9195																	0.304853	0.221387	0.20017	0.159938	0.0835981	0.0483695	2.6087	3.46154
1262	0.264386	0.194001	0.0532502	28.6798																	0.39142	0.283188	0.264386	0.194001	0.0863826	0.0532502	2.66667	3.75
1263	0.23271	0.167338	0.0720784	33.1197																	0.374565	0.263674	0.23271	0.167338	0.120715	0.0720784	3.5	3.33333
1264	0.23957	0.21085	0.0304816	21.2909																	0.34109	0.281327	0.23957	0.21085	0.0537632	0.0304816	2.10526	1.11111
1265	0.148267	0.112831	0.0340262	37.365																	0.282351	0.20222	0.148267	0.112831	0.0709726	0.0340262	1.94444	1
1266	0.343839	0.295514	0.0374265	20.5164																	0.355669	0.302937	0.343839	0.295514	0.0444425	0.0374265	2	1.73913
1267	0.340101	0.288748	0.0401485	21.0924																	0.368213	0.323314	0.340101	0.288748	0.0485489	0.0401485	2	2
1268	0.328199	0.285044	0.0389261	18.1878																	0.376997	0.331202	0.328199	0.285044	0.0494629	0.0389261	2	2.10526
1269	0.146959	0.107783	0.0276888	36.2826																	0.356914	0.249453	0.146959	0.107783	0.081288	0.0276888	2.5	1.07143
1270	0.290356	0.235525	0.055084	29.7936																	0.316556	0.245351	0.290356	0.235525	0.0715798	0.055084	2.30769	1.11111
1271	0.199797	0.17953	0.0338967	30.3349																	0.320597	0.246122	0.199797	0.17953	0.0643365	0.0338967	1.76471	1.53846
1272	0.168484	0.121441	0.0386982	28.8499																	0.383534	0.262377	0.168484	0.121441	0.0965852	0.0386982	3.2	2.8
1273	0.199334	0.175669	0.0327922	30.4443																	0.320597	0.246122	0.199334	0.175669	0.0643365	0.0327922	1.76471	1.53846
1274	0.150444	0.128634	0.0109443	33.1792																	0.171571	0.154614	0.150444	0.128634	0.0252638	0.0109443	0.625	0
1275	0.066842	0.0650833	-0.00306703	37.3833																	0.225971	0.217223	0.066842	0.0650833	0.00280791	-0.00306703	0	0
1276	0.329382	0.278969	0.044175	20.5941																	0.358625	0.303489	0.329382	0.278969	0.0510826	0.044175	2.22222	2.35294
1277	0.322067	0.262545	0.0494206	24.1319																	0.344577	0.285061	0.322067	0.262545	0.0557012	0.0494206	2.22222	2.35294
1278	0.317328	0.263654	0.0498461	23.8664																	0.344577	0.285061	0.317328	0.263654	0.0557012	0.0498461	2.22222	2.58065
1279	0.344945	0.291056	0.0462033	20.5785																	0.358625	0.303489	0.344945	0.291056	0.0510826	0.0462033	2.22222	2.85714
1280	0.178831	0.143637	0.026118	29.5271																	0.32511	0.269986	0.178831	0.143637	0.0643948	0.026118	2.27273	2.28571
1281	0.293547	0.202956	0.0680866	32.3688																	0.395318	0.275844	0.293547	0.202956	0.0987366	0.0680866	3.33333	3.57143
1282	0.404666	0.334526	0.0585078	23.908																	0.360747	0.295009	0.404666	0.334526	0.0582213	0.0585078	2.42424	2.85714
1283	0.195853	0.145615	0.0500884	36.4413																	0.269906	0.181546	0.195853	0.145615	0.0787179	0.0500884	2.17391	2.69231
1284	0.187897	0.131639	0.0475007	41.7293																	0.251089	0.18584	0.187897	0.131639	0.0703825	0.0475007	1.90476	1.81818
1285	0.261548	0.21682	0.023564	24.4784																	0.377838	0.278501	0.261548	0.21682	0.0374431	0.023564	1.11111	1.25
1286	0.187019	0.136768	0.0425646	39.4207																	0.255688	0.180391	0.187019	0.136768	0.0691851	0.0425646	1.66667	1.33333
1287	0.191393	0.141979	0.0403669	38.083																	0.280455	0.205894	0.191393	0.141979	0.0619985	0.0403669	1.66667	2.85714
1288	0.0751095	0.0632846	-0.000920886	34.8296																	0.240836	0.21004	0.0751095	0.0632846	0.0035392	-0.000920886	0	0
1289	0.185122	0.125981	0.0515404	36.3342																	0.342693	0.223491	0.185122	0.125981	0.105435	0.0515404	3.33333	3.75
1290	0.212492	0.174116	0.0400827	35.1166																	0.320993	0.258738	0.212492	0.174116	0.0723077	0.0400827	1.875	2
1291	0.127075	0.107963	0.0153731	23.7393																	0.28776	0.249932	0.127075	0.107963	0.0413134	0.0153731	1.42857	1.38889
1292	0.403055	0.338493	0.0560553	21.9882																	0.334381	0.284564	0.403055	0.338493	0.0603447	0.0560553	2.5	2.85714
1293	0.0461075	0.0405264	0.00417553	48.6068																	0.177317	0.176108	0.0461075	0.0405264	0.00906847	0.00417553	0.645161	0
1294	0.341103	0.270531	0.0650256	26.9886																	0.348573	0.272862	0.341103	0.270531	0.0718318	0.0650256	2.72727	2.85714
1295	0.349837	0.283654	0.0681178	26.2488																	0.346841	0.268886	0.349837	0.283654	0.0722856	0.0681178	2.63158	3
1296	0.131068	0.113591	0.00301035	31.8992																	0.254083	0.21542	0.131068	0.113591	0.0067263	0.00301035	0	0.689655
1297	0.215707	0.161011	0.0479984	34.8223																	0.453755	0.34739	0.215707	0.161011	0.117436	0.0479984	2.85714	3.33333
1298	0.181472	0.129622	0.0362243	36.6265																	0.285347	0.218732	0.181472	0.129622	0.067032	0.0362243	1.66667	1.81818
1299	0.0972539	0.0702647	0.00687721	43.3148																	0.251668	0.206449	0.0972539	0.0702647	0.00793835	0.00687721	0.30303	0
1300	0.349706	0.280864	0.0654863	26.3172																	0.346841	0.268886	0.349706	0.280864	0.0722856	0.0654863	2.63158	3.07692
1301	0.0482014	0.0512941	0.00483915	38.0552																	0.188342	0.172884	0.0482014	0.0512941	0.0109275	0.00483915	0.526316	0
1302	0.139852	0.116481	0.00318246	35.6055																	0.254083	0.21542	0.139852	0.116481	0.0067263	0.00318246	0	0.526316
1303	0.0477547	0.0258262	0.00438496	60.3339																	0.254083	0.21542	0.0477547	0.0258262	0.0067263	0.00438496	0	0
1304	0.23317	0.169933	0.0611919	33.5224																	0.443949	0.318512	0.23317	0.169933	0.123034	0.0611919	3.33333	4
1305	0.123041	0.106306	0.00781107	33.2666																	0.189276	0.165604	0.123041	0.106306	0.0159255	0.00781107	0.5	1.11111
1306	0.069239	0.0608328	0.000221311	40.1208																	0.173668	0.146248	0.069239	0.0608328	0.00346343	0.000221311	0	0
1307	0.0904628	0.0795838	-0.00439918	41.1381																	0.19204	0.169216	0.0904628	0.0795838	-0.00949234	-0.00439918	0	0
1308	0.0974793	0.0858472	-0.00385345	38.5376																	0.192582	0.166787	0.0974793	0.0858472	-0.00903658	-0.00385345	0	0.294118
1309	0.0809161	0.0554216	0.0255601	40.8088																	0.347726	0.249543	0.0809161	0.0554216	0.105371	0.0255601	2.94118	2
1310	0.146825	0.12058	0.00526087	37.6071																	0.242978	0.213635	0.146825	0.12058	0.0148515	0.00526087	0.384615	0.47619
1311	0.0395338	0.0277365	0.000969987	52.8532																	0.208513	0.15569	0.0395338	0.0277365	0.00601553	0.000969987	0	0
1312	0.0706402	0.0607183	0.00543193	45.9737																	0.236491	0.175816	0.0706402	0.0607183	0.0136644	0.00543193	0.30303	0
1313	0.170164	0.141899	0.0230065	34.9336																	0.26514	0.213286	0.170164	0.141899	0.0300788	0.0230065	0.909091	0.8
1314	0.043367	0.032628	0.00319399	44.7598																	0.236491	0.175816	0.043367	0.032628	0.0136644	0.00319399	0.30303	0
1315	0.0557289	0.0482623	-0.000634964	35.9243																	0.188968	0.156981	0.0557289	0.0482623	-0.0011569	-0.000634964	0	0
1316	0.273606	0.212911	0.0461603	33.857																	0.300702	0.235338	0.273606	0.212911	0.0643014	0.0461603	1.66667	2.8
1317	0.0476272	0.0446271	0.00290484	34.4723																	0.213065	0.184167	0.0476272	0.0446271	0.0142742	0.00290484	0.769231	0
1318	0.127208	0.10728	0.0136014	26.4256																	0.26514	0.213286	0.127208	0.10728	0.0300788	0.0136014	0.909091	0.714286
1319	0.174436	0.147452	0.0188535	21.5058																	0.380745	0.318536	0.174436	0.147452	0.045315	0.0188535	1.25	1
1320	0.242266	0.179797	0.0626778	36.5352																	0.246415	0.176277	0.242266	0.179797	0.0743431	0.0626778	2.22222	2.38095
1321	0.0844614	0.0674086	0.0147312	38.7644																	0.26578	0.218742	0.0844614	0.0674086	0.0319046	0.0147312	1.42857	0.555556
1322	0.0492797	0.0455648	0.0025873	37.6439																	0.182954	0.182568	0.0492797	0.0455648	0.0117686	0.0025873	0.952381	0.714286
1323	0.206053	0.159806	0.0465342	36.6229																	0.242885	0.178048	0.206053	0.159806	0.0626911	0.0465342	1.93548	2.5
1324	0.0965997	0.0803413	0.00234823	36.9359																	0.211592	0.178378	0.0965997	0.0803413	0.00646088	0.00234823	0.5	0
1325	0.0481009	0.0465395	0.00251755	29.2394																	0.153909	0.148569	0.0481009	0.0465395	0.0138444	0.00251755	0	0
1326	0.0994508	0.101085	0.00545551	33.5944																	0.222443	0.196061	0.0994508	0.101085	0.0212221	0.00545551	0.833333	0
1327	0.3088	0.2253	0.0704557	30.5462																	0.3541	0.269561	0.3088	0.2253	0.086731	0.0704557	2.6087	3.33333
1328	0.341283	0.291214	0.0576976	27.9656																	0.300582	0.23126	0.341283	0.291214	0.0667197	0.0576976	2.30769	3.33333
1329	0.0314696	0.0162427	0.0182621	75.1418																	0.240129	0.175608	0.0314696	0.0162427	0.0431375	0.0182621	1.11111	0.37037
1330	0.180495	0.138867	0.0258418	32.0044																	0.296558	0.254418	0.180495	0.138867	0.0519809	0.0258418	1.53846	1.57895
1331	0.161181	0.111662	0.0357538	38.5396																	0.267646	0.181008	0.161181	0.111662	0.0677411	0.0357538	1.73913	1.51515
1332	0.0363244	0.0248227	0.00275804	53.7187																	0.2065	0.184574	0.0363244	0.0248227	0.0174768	0.00275804	1	0.625
1333	0.289031	0.235842	0.0511388	31.1717																	0.292556	0.216987	0.289031	0.235842	0.0643872	0.0511388	2	3.04348
1334	0.145846	0.119724	0.0168917	24.8303																	0.348329	0.286498	0.145846	0.119724	0.0436029	0.0168917	1.5625	0.909091
1335	0.0257869	0.0231775	0.00260456	46.7785																	0.174533	0.153588	0.0257869	0.0231775	0.0116143	0.00260456	0.666667	0.606061
1336	0.118604	0.112198	-0.00157783	36.8276																	0.168391	0.15308	0.118604	0.112198	-0.00822144	-0.00157783	0	-0.384615
1337	0.116393	0.0886892	0.00583137	35.7514																	0.182193	0.136073	0.116393	0.0886892	0.0214449	0.00583137	0.526316	1.37931
1338	0.118647	0.106298	0.0111865	27.5184																	0.380289	0.32027	0.118647	0.106298	0.034064	0.0111865	1.05263	0.333333
1339	0.0442063	0.0425139	0.00407597	40.9587																	0.178629	0.163154	0.0442063	0.0425139	0.0123435	0.00407597	0.869565	0
1340	0.0420332	0.0410152	0.00149358	36.6031																	0.180263	0.15613	0.0420332	0.0410152	0.0148289	0.00149358	0.666667	0
1341	0.0942463	0.0915142	0.00170556	35.2312																	0.19182	0.155089	0.0942463	0.0915142	0.0121772	0.00170556	0.833333	0.8
1342	0.164869	0.147518	0.0148895	30.7227																	0.34598	0.305444	0.164869	0.147518	0.0348815	0.0148895	1.17647	0.869565
1343	0.173459	0.14208	0.0128746	29.1701																	0.254693	0.231715	0.173459	0.14208	0.0233824	0.0128746	0.909091	0.9375
1344	0.0311346	0.0284692	-0.00325319	45.9443																	0.123422	0.131642	0.0311346	0.0284692	-0.010901	-0.00325319	0	0
1345	0.0646287	0.0566125	0.00330284	38.228																	0.204401	0.161807	0.0646287	0.0566125	0.0143345	0.00330284	0.666667	0
1346	0.161477	0.139881	0.0146644	30.784																	0.352419	0.295767	0.161477	0.139881	0.03426	0.0146644	1.38889	0.714286
1347	0.0765167	0.063352	0.00749656	40.8493																	0.201254	0.146567	0.0765167	0.063352	0.023736	0.00749656	1	0
1348	0.0970585	0.0705905	0.015071	33.875																	0.258059	0.18356	0.0970585	0.0705905	0.0388462	0.015071	1.42857	0.714286
1349	0.119802	0.108047	0.0121136	25.9734																	0.339878	0.303484	0.119802	0.108047	0.0331024	0.0121136	1.05263	0.952381
1350	0.129716	0.107572	0.0115492	30.8759																	0.294598	0.253998	0.129716	0.107572	0.0289485	0.0115492	1.11111	0.625
1351	0.076977	0.0586156	0.00727113	36.2688																	0.200907	0.142602	0.076977	0.0586156	0.0204655	0.00727113	0.833333	0
1352	0.161883	0.144678	0.0134753	22.6253																	0.339878	0.303484	0.161883	0.144678	0.0331024	0.0134753	1.05263	1
1353	0.127777	0.124378	-0.0104708	27.4307																	0.116956	0.114384	0.127777	0.124378	-0.0124409	-0.0104708	0	0
1354	0.13199	0.113517	0.0106259	23.8627																	0.344558	0.307379	0.13199	0.113517	0.0313763	0.0106259	1.17647	1
1355	0.0936391	0.10123	-0.00919672	28.6034																	0.191608	0.20108	0.0936391	0.10123	-0.00758551	-0.00919672	0	-0.294118
1356	0.0620305	0.0459467	0.0038876	44.5274																	0.18711	0.143141	0.0620305	0.0459467	0.0117987	0.0038876	0.416667	0
1357	0.0833772	0.0674586	0.0158471	33.8044																	0.356423	0.296301	0.0833772	0.0674586	0.0419582	0.0158471	1.66667	0.526316
1358	0.176815	0.146411	0.0173452	28.167																	0.353172	0.295776	0.176815	0.146411	0.0389816	0.0173452	1.66667	1.15385
1359	0.0576159	0.0410467	0.00289008	40.347																	0.184954	0.138664	0.0576159	0.0410467	0.00844561	0.00289008	0.526316	0
1360	0.186827	0.149042	0.0377622	32.3286																	0.405061	0.301206	0.186827	0.149042	0.078015	0.0377622	2.27273	2.6087
1361	0.136268	0.0999377	0.0176452	38.7138																	0.202492	0.152387	0.136268	0.0999377	0.0370449	0.0176452	1.11111	1.66667
1362	0.0512893	0.0365839	0.00258525	40.7976																	0.184954	0.138664	0.0512893	0.0365839	0.00844561	0.00258525	0.526316	0
1363	0.182762	0.130188	0.0468016	40.9706																	0.273818	0.197173	0.182762	0.130188	0.0733851	0.0468016	2	2.4
1364	0.140918	0.126481	0.0174399	22.2169																	0.356423	0.296301	0.140918	0.126481	0.0419582	0.0174399	1.66667	1.33333
1365	0.0829483	0.0534129	0.0109095	44.0566																	0.188356	0.134225	0.0829483	0.0534129	0.0327882	0.0109095	0.909091	1.03448
1366	0.210118	0.152184	0.038616	35.1118																	0.323161	0.247154	0.210118	0.152184	0.0625231	0.038616	1.81818	1.875
1367	0.206297	0.143903	0.0474136	40.2079																	0.2663	0.176243	0.206297	0.143903	0.0734506	0.0474136	2.22222	3
1368	0.208402	0.169412	0.0233969	27.9748																	0.310811	0.256982	0.208402	0.169412	0.0411429	0.0233969	1.53846	2.22222
1369	0.192025	0.161279	0.0243995	32.1455																	0.363592	0.325016	0.192025	0.161279	0.049314	0.0243995	1.66667	1.11111
1370	0.151578	0.127411	0.0193669	31.3249																	0.312072	0.259267	0.151578	0.127411	0.0406646	0.0193669	1.42857	1.2
1371	0.18353	0.129985	0.0459181	41.3584																	0.281078	0.185595	0.18353	0.129985	0.078646	0.0459181	2.22222	2.72727
1372	0.00495252	0.000999672	-0.000957172	90.9083																	0.204292	0.162115	0.00495252	0.000999672	0.0095198	-0.000957172	0	0
1373	0.03544	0.0265157	0.0042327	39.3437																	0.186243	0.165001	0.03544	0.0265157	0.0209904	0.0042327	1	0
1374	0.05768	0.0543091	-0.000235831	35.8036																	0.202066	0.17963	0.05768	0.0543091	-0.00313678	-0.000235831	0	0
1375	0.155219	0.127494	0.0274093	26.4625																	0.258686	0.204948	0.155219	0.127494	0.0515421	0.0274093	1.66667	2
1376	0.233872	0.186294	0.0286855	29.9084																	0.439598	0.343839	0.233872	0.186294	0.0568045	0.0286855	1.76471	1.66667
1377	0.178838	0.163432	0.0300767	31.309																	0.37729	0.323242	0.178838	0.163432	0.0585556	0.0300767	1.875	1.25
1378	0.216632	0.153692	0.0577917	41.817																	0.273167	0.183913	0.216632	0.153692	0.0834441	0.0577917	2.38095	2.63158
1379	0.0629392	0.0624046	-0.00168674	26.4449																	0.16753	0.16367	0.0629392	0.0624046	-0.00219662	-0.00168674	0	0.294118
1380	0.0484026	0.0354807	0.00520731	53.2269																	0.220765	0.155425	0.0484026	0.0354807	0.0464327	0.00520731	1.42857	0
1381	0.28213	0.213507	0.0462437	33.1641																	0.42103	0.320431	0.28213	0.213507	0.0723728	0.0462437	2.41379	2
1382	0.18781	0.144829	0.0303134	30.4706																	0.42103	0.320431	0.18781	0.144829	0.0723728	0.0303134	2.41379	2
1383	0.222653	0.17219	0.0427048	31.038																	0.426188	0.32469	0.222653	0.17219	0.0769255	0.0427048	2.22222	2
1384	0.125176	0.109965	0.0104944	21.8124																	0.281435	0.266233	0.125176	0.109965	0.032123	0.0104944	1.33333	1.25
1385	0.104583	0.0955625	0.0099266	26.7878																	0.291316	0.274097	0.104583	0.0955625	0.0349206	0.0099266	1.30435	0.666667
1386	0.199399	0.150283	0.0333689	31.1771																	0.340522	0.272715	0.199399	0.150283	0.0648592	0.0333689	2	1.33333
1387	0.129028	0.107244	0.0199624	32.763																	0.325143	0.27399	0.129028	0.107244	0.0479285	0.0199624	1.57895	1.11111
1388	0.095145	0.077054	0.00854213	30.4273																	0.31494	0.254762	0.095145	0.077054	0.0289558	0.00854213	1.25	0.625
1389	0.0223469	0.0187234	-0.000365	30.7172																	0.16375	0.139944	0.0223469	0.0187234	-0.00151632	-0.000365	0	0
1390	0.131276	0.127682	0.0127982	15.4609																	0.340484	0.277352	0.131276	0.127682	0.0674559	0.0127982	2.14286	1.72414
1391	0.0889278	0.0761425	0.000982702	37.5622																	0.149924	0.133363	0.0889278	0.0761425	-0.00104756	0.000982702	0	0
1392	0.0864204	0.0688689	0.00811377	25.4455																	0.342799	0.270145	0.0864204	0.0688689	0.0373809	0.00811377	1.66667	0.967742
1393	0.081342	0.0642457	-0.00449631	39.0136																	0.207622	0.179093	0.081342	0.0642457	-0.0108122	-0.00449631	-0.416667	0
1394	0.0739487	0.0624168	0.00373929	33.7437																	0.171656	0.142869	0.0739487	0.0624168	0.00840208	0.00373929	0	0.740741
1395	0.12977	0.128343	0.0114141	14.4662																	0.371813	0.313698	0.12977	0.128343	0.0611768	0.0114141	2	1.07143
1396	0.0893027	0.082843	-0.00156074	31.543																	0.159214	0.150363	0.0893027	0.082843	-7.06712e-05	-0.00156074	0	0.344828
1397	0.126988	0.11124	0.0189619	32.2352																	0.36146	0.324484	0.126988	0.11124	0.0556727	0.0189619	1.875	1.30435
1398	0.154406	0.131686	0.0138997	23.8141																	0.346713	0.297962	0.154406	0.131686	0.037866	0.0138997	1.25	1.33333
1399	0.23421	0.178179	0.0445648	29.2947																	0.352488	0.261604	0.23421	0.178179	0.0709707	0.0445648	1.81818	2.5
1400	0.122674	0.112076	0.0134672	28.1725																	0.314026	0.290417	0.122674	0.112076	0.0405252	0.0134672	1.42857	1.25
1401	0.111616	0.102094	0.00878944	18.9631																	0.295638	0.282346	0.111616	0.102094	0.0315716	0.00878944	1.2	0.740741
1402	0.0150979	0.017169	-0.000649089	42.5447																	0.137399	0.135434	0.0150979	0.017169	-0.00215136	-0.000649089	0	0
1403	0.159955	0.138022	0.0148027	30.138																	0.329584	0.273667	0.159955	0.138022	0.0310873	0.0148027	1.5	1.25
1404	0.115206	0.0983537	0.0106832	21.1179																	0.329584	0.273667	0.115206	0.0983537	0.0310873	0.0106832	1.5	1.42857
1405	0.211135	0.167422	0.0391844	29.0647																	0.396729	0.303744	0.211135	0.167422	0.0760682	0.0391844	2.22222	2.14286
1406	0.0605328	0.050596	0.00869359	40.3721																	0.200424	0.18457	0.0605328	0.050596	0.0205494	0.00869359	1	0.625
1407	0.14754	0.116424	0.0208471	27.1778																	0.360828	0.311758	0.14754	0.116424	0.0562988	0.0208471	2	1.07143
1408	0.279602	0.206391	0.042392	35.7148																	0.352188	0.266244	0.279602	0.206391	0.0644478	0.042392	2	2.22222
1409	0.0676997	0.0555512	0.00908099	25.8159																	0.360828	0.311758	0.0676997	0.0555512	0.0562988	0.00908099	2	0.666667
1410	0.0978568	0.0640306	0.0227187	43.1646																	0.19818	0.107039	0.0978568	0.0640306	0.0570301	0.0227187	2.5	1.66667
1411	0.161302	0.132868	0.0259256	26.5997																	0.378114	0.308365	0.161302	0.132868	0.0617058	0.0259256	1.875	1.03448
1412	0.070912	0.0617971	-0.0115358	48.4372																	0.122039	0.0961457	0.070912	0.0617971	-0.0200994	-0.0115358	0	0
1413	0.0555267	0.0492398	0.000859103	25.7965																	0.194463	0.165912	0.0555267	0.0492398	0.00314339	0.000859103	0.47619	0.526316
1414	0.108578	0.084682	0.0191731	27.0138																	0.241155	0.170818	0.108578	0.084682	0.0494148	0.0191731	1.78571	1.73913
1415	0.197939	0.191137	0.0267905	18.9666																	0.388696	0.313188	0.197939	0.191137	0.0634923	0.0267905	2.28571	0
1416	0.239437	0.206481	0.0265387	28.0161																	0.385658	0.332662	0.239437	0.206481	0.0466262	0.0265387	1.5625	2.5
1417	0.162401	0.147745	0.0228609	30.2506																	0.339904	0.301056	0.162401	0.147745	0.05038	0.0228609	1.66667	1.2
1418	0.410254	0.321344	0.0794107	30.0422																	0.343838	0.263389	0.410254	0.321344	0.0721167	0.0794107	2.4	2.85714
1419	0.28375	0.228099	0.0477318	26.7261																	0.340893	0.243736	0.28375	0.228099	0.0679777	0.0477318	2.5	2.22222
1420	0.163561	0.122825	0.0317635	35.9855																	0.28597	0.204812	0.163561	0.122825	0.0606141	0.0317635	1.66667	1.5
1421	0.0975193	0.0795378	0.0085582	35.9944																	0.227307	0.159377	0.0975193	0.0795378	0.0193238	0.0085582	0.833333	0.9375
1422	0.242711	0.200454	0.033165	27.2374																	0.34848	0.261982	0.242711	0.200454	0.0520435	0.033165	1.66667	2
1423	0.16184	0.11883	0.00855679	34.1838																	0.227307	0.159377	0.16184	0.11883	0.0193238	0.00855679	0.833333	0.909091
1424	0.132409	0.108975	0.021119	26.7972																	0.388871	0.321694	0.132409	0.108975	0.0531408	0.021119	2	1.66667
1425	0.0369013	0.030298	0.00380008	27.932																	0.227307	0.159377	0.0369013	0.030298	0.0193238	0.00380008	0.833333	0.555556
1426	0.135773	0.115775	0.023602	26.3869																	0.388696	0.313188	0.135773	0.115775	0.0634923	0.023602	2.28571	1.42857
1427	0.225128	0.160274	0.0511451	40.4133																	0.275354	0.184484	0.225128	0.160274	0.0684966	0.0511451	2	3.23529
1428	0.0351896	0.027293	-0.00256004	45.3817																	0.102181	0.0853685	0.0351896	0.027293	-0.00882302	-0.00256004	0	0
1429	0.171983	0.148275	0.0247667	22.6233																	0.368702	0.305065	0.171983	0.148275	0.0552017	0.0247667	2.14286	1.42857
1430	0.0655046	0.0591577	0.000231967	24.1484																	0.215902	0.166997	0.0655046	0.0591577	0.00109994	0.000231967	0.294118	0.47619
1431	0.0554384	0.0517521	-0.00561239	39.301																	0.100966	0.0962086	0.0554384	0.0517521	-0.00845348	-0.00561239	0	0
1432	0.13761	0.124963	0.0172247	21.5831																	0.359909	0.318672	0.13761	0.124963	0.0494648	0.0172247	1.66667	1.36364
1433	0.246379	0.17208	0.0749492	35.8826																	0.355745	0.247225	0.246379	0.17208	0.120911	0.0749492	3.33333	4.11765
1434	0.0470553	0.0426741	-0.00439139	38.9601																	0.117108	0.087211	0.0470553	0.0426741	-0.0121446	-0.00439139	0	0.322581
1435	0.151954	0.139035	0.0025585	29.9554																	0.184587	0.145295	0.151954	0.139035	0.00412545	0.0025585	0.3125	1.53846
1436	0.0359249	0.0192303	0.011719	53.0249																	0.23382	0.130184	0.0359249	0.0192303	0.0767277	0.011719	2.27273	0.909091
1437	0.0550005	0.00927976	0.0250813	87.4223																	0.174803	0.120892	0.0550005	0.00927976	0.049981	0.0250813	1.81818	1.29032
1438	0.131502	0.105675	0.0199619	30.564																	0.335789	0.263873	0.131502	0.105675	0.0546779	0.0199619	1.71429	1.11111
1439	0.27294	0.205656	0.054107	35.417																	0.382275	0.289971	0.27294	0.205656	0.0730825	0.054107	2.5	2.06897
1440	0.120486	0.0972258	0.00158806	26.3685																	0.267464	0.230222	0.120486	0.0972258	0.00336735	0.00158806	0.625	0.740741
1441	0.119398	0.100212	0.0135127	24.0456																	0.406965	0.34239	0.119398	0.100212	0.0475559	0.0135127	2	1.30435
1442	0.103565	0.0886584	0.00708545	23.0692																	0.327484	0.279188	0.103565	0.0886584	0.0222468	0.00708545	1.25	0.322581
1443	0.100003	0.0711948	-0.0080871	47.1572																	0.164564	0.133329	0.100003	0.0711948	-0.0144364	-0.0080871	0	0
1444	0.0870742	0.0768504	-0.000195757	24.6195																	0.205942	0.176898	0.0870742	0.0768504	0.000173935	-0.000195757	0	0
1445	0.0503888	0.0313182	0.00705937	55.6728																	0.163803	0.0936014	0.0503888	0.0313182	0.0315612	0.00705937	1.21212	1.85185
1446	0.0519483	0.0473998	0.00184128	39.1347																	0.112892	0.0992403	0.0519483	0.0473998	0.00258244	0.00184128	0.434783	0.3125
1447	0.128021	0.107544	0.00792635	27.4856																	0.327484	0.279188	0.128021	0.107544	0.0222468	0.00792635	1.25	0.666667
1448	0.073252	0.0511256	0.00640011	40.8808																	0.155567	0.115426	0.073252	0.0511256	0.0151172	0.00640011	0.5	0.967742
1449	0.214163	0.200774	0.0291825	24.4731																	0.357002	0.313523	0.214163	0.200774	0.0444771	0.0291825	1.81818	2
1450	0.235333	0.191219	0.0361618	27.5639																	0.33853	0.265739	0.235333	0.191219	0.0581839	0.0361618	2	1.42857
1451	0.232458	0.184429	0.037555	28.5106																	0.333129	0.259458	0.232458	0.184429	0.0596781	0.037555	1.72414	1.5625
1452	0.074552	0.0659597	-0.00131406	25.2199																	0.205942	0.176898	0.074552	0.0659597	0.000173935	-0.00131406	0	0
1453	0.150787	0.128075	0.0162581	28.5869																	0.323014	0.269905	0.150787	0.128075	0.0334209	0.0162581	1.57895	0.869565
1454	0.0335781	0.0244536	-0.00231636	36.9196																	0.169127	0.123436	0.0335781	0.0244536	-0.0104855	-0.00231636	0	0
1455	0.0671197	0.0665211	0.0031367	32.2916																	0.138163	0.112896	0.0671197	0.0665211	0.00654779	0.0031367	0.294118	0.588235
1456	0.0560075	0.0409883	0.00608817	48.5471																	0.118099	0.0932848	0.0560075	0.0409883	0.0139425	0.00608817	0.833333	0.909091
1457	0.0907128	0.0790189	-0.0149117	27.9189																	0.151969	0.127444	0.0907128	0.0790189	-0.0255501	-0.0149117	-0.645161	0
1458	0.120911	0.0953098	-0.0164002	41.0436																	0.151969	0.127444	0.120911	0.0953098	-0.0255501	-0.0164002	-0.645161	0
1459	0.158168	0.129309	0.0305462	34.8947																	0.341131	0.290014	0.158168	0.129309	0.063557	0.0305462	2	1.11111
1460	0.0810954	0.0826844	-0.000622951	25.6778																	0.123367	0.123119	0.0810954	0.0826844	-0.000889574	-0.000622951	0	0.588235
1461	0.085421	0.0750419	0.00958111	21.5951																	0.301906	0.258258	0.085421	0.0750419	0.0346139	0.00958111	1.66667	0.666667
1462	0.133076	0.121746	0.000403661	25.2606																	0.261185	0.21988	0.133076	0.121746	0.000308418	0.000403661	0.3125	0.869565
1463	0.350354	0.256385	0.0619257	31.8196																	0.32014	0.243916	0.350354	0.256385	0.0634187	0.0619257	2	2.35294
1464	0.0644186	0.060185	0.00429715	34.6855																	0.162401	0.125594	0.0644186	0.060185	0.0113697	0.00429715	0.8	0.833333
1465	0.0259082	0.0223568	0.00144079	38.8243																	0.125775	0.097872	0.0259082	0.0223568	0.00574416	0.00144079	0.416667	0
1466	0.0380181	0.0267549	0.00704731	59.7915																	0.121271	0.0832797	0.0380181	0.0267549	0.0184747	0.00704731	0.909091	1.29032
1467	0.0371385	0.0235331	0.00443372	63.8234																	0.120553	0.0923951	0.0371385	0.0235331	0.0202949	0.00443372	0.645161	0
1468	0.180134	0.154536	0.0266424	29.0567																	0.360707	0.296165	0.180134	0.154536	0.0657646	0.0266424	2.12121	1.42857
1469	0.284602	0.1995	0.0499952	37.4634																	0.343648	0.250116	0.284602	0.1995	0.0649138	0.0499952	2	2
1470	0.199933	0.171652	0.0214861	24.9767																	0.417081	0.344415	0.199933	0.171652	0.0499106	0.0214861	2	1.81818
1471	0.0713211	0.0600028	-0.00493169	49.2121																	0.120345	0.0958696	0.0713211	0.0600028	-0.00406308	-0.00493169	0	0.588235
1472	0.104489	0.0928991	0.000238885	18.3367																	0.27605	0.237243	0.104489	0.0928991	0.0108385	0.000238885	0.666667	0
1473	0.237568	0.179955	0.0430085	33.4895																	0.31128	0.233766	0.237568	0.179955	0.0616564	0.0430085	2	2.66667
1474	0.0492247	0.0479137	-0.0201155	53.7603																	0.141067	0.111479	0.0492247	0.0479137	-0.0192187	-0.0201155	-0.344828	-0.434783
1475	0.091625	0.078947	0.00366143	20.1933																	0.311592	0.260003	0.091625	0.078947	0.026529	0.00366143	1.17647	0
1476	0.028574	0.016405	0.00545978	67.5021																	0.129249	0.0969503	0.028574	0.016405	0.0191425	0.00545978	0.5	0.714286
1477	0.166198	0.153886	0.0222923	19.5128																	0.347154	0.306615	0.166198	0.153886	0.0439911	0.0222923	1.81818	1.36364
1478	0.0990037	0.0820016	0.00296399	21.0005																	0.311592	0.260003	0.0990037	0.0820016	0.026529	0.00296399	1.17647	0
1479	0.0874261	0.0809193	-0.00110944	24.2152																	0.222415	0.204078	0.0874261	0.0809193	-0.00471536	-0.00110944	0	0.294118
1480	0.249237	0.190229	0.0460785	30.5828																	0.374973	0.292415	0.249237	0.190229	0.0717147	0.0460785	2.27273	2.5
1481	0.0863411	0.0787441	-0.00130471	17.7885																	0.231106	0.203042	0.0863411	0.0787441	-0.00467368	-0.00130471	0	0
1482	0.0836761	0.0733713	0.00306783	18.796																	0.299232	0.249726	0.0836761	0.0733713	0.0162132	0.00306783	0.588235	0
1483	0.105383	0.0785951	0.0223553	38.9822																	0.24741	0.181736	0.105383	0.0785951	0.0601152	0.0223553	1.42857	1.66667
1484	0.157459	0.143364	0.0180255	23.7313																	0.361321	0.324601	0.157459	0.143364	0.0445456	0.0180255	1.66667	1.05263
1485	0.138273	0.113459	0.0184908	28.2118																	0.381555	0.323906	0.138273	0.113459	0.0511056	0.0184908	2.30769	1.17647
1486	0.119691	0.0935872	0.00840016	26.5926																	0.34067	0.268944	0.119691	0.0935872	0.0294044	0.00840016	1.42857	0
1487	0.173415	0.149202	0.020499	19.5426																	0.381555	0.323906	0.173415	0.149202	0.0511056	0.020499	2.30769	1.53846
1488	0.0909887	0	0.0909887	100																	0.299232	0.249726	0.0909887	0	0.0162132	0.0909887	0.588235	0.625
1489	0.291038	0.207118	0.0547272	35.9806																	0.352441	0.257067	0.291038	0.207118	0.0685015	0.0547272	2.35294	2.33333
1490	0.18923	0.171947	0.0239671	20.2146																	0.401309	0.349931	0.18923	0.171947	0.0495673	0.0239671	2	1
1491	0.0454761	0.0446929	-0.000526025	31.6028																	0.142923	0.117026	0.0454761	0.0446929	-0.00124651	-0.000526025	0	0
1492	0.133508	0.114641	0.0193481	27.1928																	0.381555	0.323906	0.133508	0.114641	0.0511056	0.0193481	2.30769	1.66667
1493	0.323728	0.236733	0.0577822	33.399																	0.352441	0.257067	0.323728	0.236733	0.0685015	0.0577822	2.35294	2.22222
1494	0.115265	0.0989219	0.0192903	30.1747																	0.335775	0.276479	0.115265	0.0989219	0.0513356	0.0192903	1.5625	0.47619
1495	0.345412	0.259402	0.0590196	33.5566																	0.362546	0.259171	0.345412	0.259402	0.062945	0.0590196	2.22222	2.10526
1496	0.0504795	0.0382494	-0.00539475	45.8143																	0.110178	0.0779728	0.0504795	0.0382494	-0.0157518	-0.00539475	0	0
1497	0.0713239	0.0643091	0.00422412	16.5835																	0.334702	0.269073	0.0713239	0.0643091	0.0263063	0.00422412	1.42857	0
1498	0.340273	0.245372	0.0616205	34.6896																	0.352441	0.257067	0.340273	0.245372	0.0685015	0.0616205	2.35294	2
1499	0.0601296	0.0585455	0.00856885	24.9949																	0.372423	0.341179	0.0601296	0.0585455	0.0429012	0.00856885	2	0.333333
1500	0.141061	0.119635	0.00914761	23.7474																	0.336543	0.258505	0.141061	0.119635	0.0215833	0.00914761	0.952381	1
1501	0.00364942	-0.00415629	-0.00251468	136.798																	0.135627	0.0818697	0.00364942	-0.00415629	-0.00731057	-0.00251468	0	0
1502	0.0623059	0.0360242	-0.00227511	54.4979																	0.156051	0.109512	0.0623059	0.0360242	-0.00984084	-0.00227511	0	0
1503	0.318751	0.235974	0.0596393	34.7546																	0.352441	0.257067	0.318751	0.235974	0.0685015	0.0596393	2.35294	2.30769
1504	0.0632088	0.049127	0.00460164	25.9534																	0.34067	0.268944	0.0632088	0.049127	0.0294044	0.00460164	1.42857	0
1505	0.0576189	0.0564394	0.00136888	13.5845																	0.221233	0.193654	0.0576189	0.0564394	0.0099687	0.00136888	0.833333	0
1506	0.280663	0.188425	0.0825879	38.0334																	0.358885	0.233771	0.280663	0.188425	0.120216	0.0825879	3.33333	3.7037
1507	0.153249	0.139519	0.0165142	32.4826																	0.23338	0.204007	0.153249	0.139519	0.0278738	0.0165142	0.666667	1.42857
1508	-0.0145841	-0.0269441	0.00218525	57.7338																	0.108591	0.0623889	-0.0145841	-0.0269441	0.0133767	0.00218525	0.4	0
1509	0.0567448	0.0416845	0.000576765	43.0791																	0.146431	0.0990724	0.0567448	0.0416845	0.00366701	0.000576765	0.588235	0
1510	0.196252	0.17509	0.0166384	22.8439																	0.317866	0.286996	0.196252	0.17509	0.0348573	0.0166384	1.875	1.25
1511	0.211579	0.177235	0.0306975	29.7108																	0.32062	0.280966	0.211579	0.177235	0.0417152	0.0306975	1.11111	1.07143
1512	0.0540733	0.0500289	-0.00108309	43.7362																	0.128346	0.105355	0.0540733	0.0500289	-0.000260189	-0.00108309	0	0
1513	0.361693	0.291923	0.0606735	29.9374																	0.364947	0.277484	0.361693	0.291923	0.0642709	0.0606735	2.72727	2.5
1514	0.197847	0.177263	0.0221394	24.9047																	0.358048	0.316952	0.197847	0.177263	0.0463075	0.0221394	1.90476	1.42857
1515	0.313407	0.258157	0.0531785	29.4384																	0.364947	0.277484	0.313407	0.258157	0.0642709	0.0531785	2.72727	2.33333
1516	0.0575961	0.0493365	0.00192268	25.6829																	0.236837	0.206611	0.0575961	0.0493365	0.00913411	0.00192268	0.666667	0
1517	0.148847	0.134683	0.0167979	16.2624																	0.423884	0.363737	0.148847	0.134683	0.0550674	0.0167979	2.22222	1.36364
1518	0.139775	0.136292	0.02006	23.4204																	0.347309	0.315304	0.139775	0.136292	0.0501117	0.02006	2.14286	1.14286
1519	0.139364	0.0983504	0.0373626	33.318																	0.299024	0.195386	0.139364	0.0983504	0.0908211	0.0373626	2.72727	2.5
1520	0.211884	0.158966	0.0395703	34.4763																	0.307741	0.226487	0.211884	0.158966	0.0591508	0.0395703	1.94444	2.10526
1521	0.309207	0.254987	0.0539689	30.4456																	0.364947	0.277484	0.309207	0.254987	0.0642709	0.0539689	2.72727	2.35294
1522	0.0948243	0.080706	0.0100908	29.2009																	0.283607	0.245451	0.0948243	0.080706	0.0261117	0.0100908	1.11111	0
1523	0.182257	0.117685	0.0538957	42.21																	0.320771	0.21201	0.182257	0.117685	0.105102	0.0538957	2.5	2.96296
1524	0.0528889	0.0482133	0.00110191	26.6288																	0.209683	0.171959	0.0528889	0.0482133	0.00572309	0.00110191	0.416667	0
1525	0.107839	0.103222	0.00910418	18.8379																	0.337452	0.321136	0.107839	0.103222	0.0320993	0.00910418	1.36364	1.05263
1526	0.29549	0.22972	0.0478757	32.0886																	0.369499	0.277144	0.29549	0.22972	0.0632627	0.0478757	2.5	2.06897
1527	0.0381288	0.0454018	-0.00422018	38.8841																	0.0706514	0.085513	0.0381288	0.0454018	-0.00748799	-0.00422018	0	0
1528	0.0772215	0.0676991	-0.00648664	33.525																	0.114342	0.106747	0.0772215	0.0676991	-0.0156949	-0.00648664	-0.322581	0
1529	0.227429	0.178356	0.0465813	34.9811																	0.323051	0.239129	0.227429	0.178356	0.0661631	0.0465813	2	2.63158
1530	0.220253	0.17095	0.0288173	31.0105																	0.325685	0.251627	0.220253	0.17095	0.0432327	0.0288173	1.72414	1.66667
1531	0.12679	0.105059	0.0195742	29.9933																	0.351174	0.286438	0.12679	0.105059	0.0449842	0.0195742	2	0.909091
1532	0.180623	0.168675	0.0245574	25.6456																	0.334963	0.308383	0.180623	0.168675	0.049437	0.0245574	2.25806	1.66667
1533	0.0514146	0.0250367	0.00912852	72.9526																	0.123537	0.0730437	0.0514146	0.0250367	0.0201776	0.00912852	0.5	0.555556
1534	0.16048	0.141602	0.0143427	24.1471																	0.336589	0.288077	0.16048	0.141602	0.039542	0.0143427	1.81818	1.25
1535	0.0672516	0.0543515	-0.0118063	45.1279																	0.118719	0.096963	0.0672516	0.0543515	-0.0182847	-0.0118063	0	0
1536	0.00842607	0.00158141	-0.00275645	95.5794																	0.140069	0.0966342	0.00842607	0.00158141	-0.00749345	-0.00275645	0	0
1537	0.0399742	0.0322263	-0.00729713	57.195																	0.0927543	0.0950156	0.0399742	0.0322263	-0.0236159	-0.00729713	-0.666667	0
1538	0.0766164	0.0601042	0.0197034	36.3401																	0.200615	0.157054	0.0766164	0.0601042	0.0533534	0.0197034	1.48148	1.57895
1539	0.123831	0.100134	0.0118393	31.2727																	0.349923	0.27617	0.123831	0.100134	0.0304334	0.0118393	1.42857	0.952381
1540	0.220327	0.174628	0.0437631	33.0971																	0.338765	0.250097	0.220327	0.174628	0.0635201	0.0437631	1.81818	2.5
1541	0.165173	0.151005	0.0161716	20.0374																	0.3136	0.285144	0.165173	0.151005	0.0388746	0.0161716	2	1.17647
1542	0.0133118	0.00636711	-0.0020837	77.1469																	0.0950961	0.0899306	0.0133118	0.00636711	-0.0113689	-0.0020837	-0.384615	0
1543	0.156149	0.139348	0.0249601	21.0276																	0.36385	0.322317	0.156149	0.139348	0.0542374	0.0249601	2.5	1.25
1544	0.198271	0.157157	0.0357936	34.158																	0.325951	0.237438	0.198271	0.157157	0.0529383	0.0357936	1.42857	2.38095
1545	0.168696	0.139021	0.0256834	26.8826																	0.351919	0.285257	0.168696	0.139021	0.0580048	0.0256834	2	1.33333
1546	0.0532497	0.0465589	0.00178562	25.5286																	0.251282	0.204504	0.0532497	0.0465589	0.00954931	0.00178562	1.03448	0
1547	-0.00420905	-0.00407085	-0.000565336	85.6104																	0.0942772	0.0639832	-0.00420905	-0.00407085	-0.00222571	-0.000565336	0	-0.37037
1548	0.0592124	0.0637702	-0.00330047	47.3474																	0.08748	0.0830376	0.0592124	0.0637702	-0.00602977	-0.00330047	0	0
1549	0.0374846	0.0312555	0.000769672	35.8585																	0.170686	0.136641	0.0374846	0.0312555	0.00317782	0.000769672	0	0
1550	0.129583	0.126745	0.0110651	10.5776																	0.322384	0.277041	0.129583	0.126745	0.0465414	0.0110651	2.1875	1.15385
1551	0.203412	0.180447	0.0203827	17.1619																	0.314173	0.281549	0.203412	0.180447	0.0484487	0.0203827	2.35294	1.42857
1552	0.0389717	0.0262792	-3.00671e-05	50.0932																	0.140726	0.0934207	0.0389717	0.0262792	0.000876022	-3.00671e-05	0	-0.5
1553	0.22048	0.206209	0.0250006	16.2541																	0.312567	0.27562	0.22048	0.206209	0.0464343	0.0250006	2.08333	2
1554	0.198777	0.174278	0.0243937	20.7525																	0.317335	0.278684	0.198777	0.174278	0.0461411	0.0243937	2.08333	1.875
1555	0.0293719	0.0307222	-0.00611434	44.9951																	0.0607214	0.0817492	0.0293719	0.0307222	-0.0253578	-0.00611434	-0.833333	-0.588235
1556	0.0656835	0.0486918	0.00487182	34.2353																	0.274551	0.192551	0.0656835	0.0486918	0.0197591	0.00487182	1.42857	0
1557	0.216623	0.171158	0.0394476	36.2936																	0.322546	0.24635	0.216623	0.171158	0.0611843	0.0394476	1.90476	2.72727
1558	0.212943	0.174878	0.0233589	29.506																	0.310459	0.245744	0.212943	0.174878	0.0415949	0.0233589	1.53846	1.47059
1559	0.0407606	0.0433146	-0.00935177	53.2492																	0.0664276	0.0550468	0.0407606	0.0433146	-0.0177763	-0.00935177	-0.666667	-0.833333
1560	0.268732	0.222889	0.0325283	28.6185																	0.310459	0.245744	0.268732	0.222889	0.0415949	0.0325283	1.53846	1.6129
1561	0.111782	0.0992422	0.0153333	20.8421																	0.338791	0.29551	0.111782	0.0992422	0.0497599	0.0153333	2.30769	0.714286
1562	0.0439082	0.0468555	-0.00601247	43.4686																	0.0707394	0.0699821	0.0439082	0.0468555	-0.0127242	-0.00601247	0	-0.714286
1563	0.0390525	0.0376333	-0.00359485	38.6014																	0.0707394	0.0699821	0.0390525	0.0376333	-0.0127242	-0.00359485	0	-0.588235
1564	0.104027	0.0949649	0.0127856	18.603																	0.361816	0.308654	0.104027	0.0949649	0.052963	0.0127856	2.38095	1.05263
1565	0.106031	0.0916138	0.0121374	21.1958																	0.351368	0.302047	0.106031	0.0916138	0.0522569	0.0121374	2.27273	0.769231
1566	0.033444	0.0414496	-0.00505027	35.4554																	0.0707394	0.0699821	0.033444	0.0414496	-0.0127242	-0.00505027	0	-0.769231
1567	0.247168	0.205685	0.0303355	26.8648																	0.309585	0.25788	0.247168	0.205685	0.0405452	0.0303355	1.53846	1.81818
1568	0.160839	0.14184	0.0212548	21.9797																	0.36554	0.305933	0.160839	0.14184	0.0557954	0.0212548	2.5	1.37931
1569	0.0980709	0.0893038	0.0132336	18.6129																	0.376945	0.320628	0.0980709	0.0893038	0.052963	0.0132336	2	0.909091
1570	0.166851	0.135265	0.023353	25.1365																	0.338511	0.263694	0.166851	0.135265	0.049062	0.023353	2.63158	1.33333
1571	0.186412	0.149153	0.0286038	25.6501																	0.412942	0.338422	0.186412	0.149153	0.0576554	0.0286038	2.57143	1.53846
1572	0.0679554	0.0414337	0.0160342	60.0517																	0.0722101	0.0521764	0.0679554	0.0414337	0.0296878	0.0160342	0.625	1
1573	0.0587233	0.0388586	0.00686533	61.5313																	0.0605312	0.0375557	0.0587233	0.0388586	0.0142392	0.00686533	0	0.769231
1574	0.296871	0.219009	0.0403388	29.3989																	0.367853	0.261303	0.296871	0.219009	0.0516752	0.0403388	2.06897	2.06897
1575	-0.00289256	0.0184341	-0.0176354	91.3486																	0.043521	0.0548391	-0.00289256	0.0184341	-0.0356513	-0.0176354	-1.11111	0
1576	0.31547	0.236109	0.0432068	28.3153																	0.367853	0.261303	0.31547	0.236109	0.0516752	0.0432068	2.06897	2.06897
1577	0.310844	0.227236	0.0483386	31.3295																	0.35368	0.263877	0.310844	0.227236	0.0565417	0.0483386	2	1.81818
1578	0.0452185	0.0401128	-0.00346074	29.5598																	0.100535	0.0872845	0.0452185	0.0401128	-0.0108287	-0.00346074	0	0
1579	0.069565	0.0694031	-0.00983921	39.2511																	0.0979351	0.110937	0.069565	0.0694031	-0.0191861	-0.00983921	0	0
1580	0.0272246	0.0156751	-0.00309323	54.4942																	0.0629696	0.037737	0.0272246	0.0156751	-0.010739	-0.00309323	-0.322581	0
1581	0.197529	0.170449	0.0261661	24.5379																	0.407028	0.341976	0.197529	0.170449	0.0535673	0.0261661	2.41379	1.78571
1582	0.0647835	0.0578142	-0.00609016	37.5902																	0.0980101	0.0964413	0.0647835	0.0578142	-0.0147804	-0.00609016	0	-0.277778
1583	0.105822	0.0916005	0.0106864	23.8198																	0.270934	0.204678	0.105822	0.0916005	0.0295404	0.0106864	1.875	1.5
1584	0.191258	0.159943	0.0332763	27.5014																	0.422352	0.355587	0.191258	0.159943	0.0722893	0.0332763	2.63158	2.35294
1585	0.142586	0.0979188	0.0383825	40.3374																	0.226616	0.142795	0.142586	0.0979188	0.086963	0.0383825	2.5	3.46154
1586	0.0994397	0.0665145	0.0223302	42.8091																	0.129515	0.0607918	0.0994397	0.0665145	0.0478741	0.0223302	1.42857	2.25806
1587	0.0532197	0.0481031	-0.0040418	30.9646																	0.147899	0.112096	0.0532197	0.0481031	-0.0228369	-0.0040418	-0.37037	0
1588	0.0899372	0.0639452	0.00163948	41.6429																	0.21658	0.136155	0.0899372	0.0639452	0.00304418	0.00163948	0.333333	0
1589	0.0408395	0.0252042	0.0135828	73.3977																	0.0472416	0.00274433	0.0408395	0.0252042	0.0300316	0.0135828	0.47619	1.17647
1590	0.0449335	0.0309667	0.0120664	67.039																	0.0472416	0.00274433	0.0449335	0.0309667	0.0300316	0.0120664	0.47619	1.73913
1591	0.239743	0.169453	0.0661006	39.9462																	0.342839	0.229455	0.239743	0.169453	0.0955891	0.0661006	2.72727	2.90323
1592	0.0530434	0.03892	0.000429713	37.8634																	0.209592	0.145217	0.0530434	0.03892	-0.000523627	0.000429713	0.5	0
1593	0.0903087	0.0669232	0.0186007	27.8632																	0.219521	0.122625	0.0903087	0.0669232	0.0996695	0.0186007	2.72727	0.571429
1594	0.0673799	0.0449239	0.00757877	41.3253																	0.28644	0.201536	0.0673799	0.0449239	0.029024	0.00757877	1.875	0.833333
1595	0.0739683	0.0498366	0.00501623	57.3785																	0.0599875	0.0347002	0.0739683	0.0498366	0.0115599	0.00501623	0	0
1596	0.122236	0.0826631	0.00461736	42.4385																	0.24837	0.164739	0.122236	0.0826631	0.00880955	0.00461736	0.666667	1
1597	0.185539	0.147684	0.0233418	23.2539																	0.335877	0.261774	0.185539	0.147684	0.0490742	0.0233418	2.5	2.85714
1598	0.0530635	0.0389637	0.00907963	36.9794																	0.345623	0.272444	0.0530635	0.0389637	0.045633	0.00907963	1.94444	0.526316
1599	0.0239536	0.0167454	0.00574001	32.4009																	0.181438	0.101661	0.0239536	0.0167454	0.0912655	0.00574001	2.35294	0.384615
1600	0.0739065	0.065425	0.00721323	19.151																	0.355513	0.310746	0.0739065	0.065425	0.0363391	0.00721323	1.30435	0.37037
1601	0.0199189	0.0173218	-0.00316967	39.6926																	0.118466	0.0999094	0.0199189	0.0173218	-0.0166534	-0.00316967	0	0
1602	0.0399077	0.0313292	-0.0156213	58.164																	0.0521109	0.0706745	0.0399077	0.0313292	-0.0300772	-0.0156213	-0.909091	0
1603	0.153345	0.112559	0.0201548	32.6478																	0.318078	0.225279	0.153345	0.112559	0.0444243	0.0201548	2.5	1.72414
1604	0.0421703	0.0368061	-0.00735243	43.2312																	0.086366	0.0827986	0.0421703	0.0368061	-0.0264298	-0.00735243	-0.625	-0.666667
1605	0.0722503	0.051631	0.00376446	41.9453																	0.211383	0.134458	0.0722503	0.051631	0.0155859	0.00376446	0.909091	0
1606	0.0794898	0.0632376	-0.0132057	54.2462																	0.0913246	0.102357	0.0794898	0.0632376	-0.0201099	-0.0132057	0	0
1607	0.0599385	0.0687523	-0.00822455	39.7416																	0.0913246	0.102357	0.0599385	0.0687523	-0.0201099	-0.00822455	0	-0.588235
1608	0.0725916	0.0510605	0.00378733	43.0125																	0.211383	0.134458	0.0725916	0.0510605	0.0155859	0.00378733	0.909091	0
1609	0.0453104	0.0281405	0.000796033	61.0029																	0.03562	0.0194873	0.0453104	0.0281405	0.00203237	0.000796033	0	0.5
1610	0.109211	0.0765193	0.00882674	34.2958																	0.294417	0.200045	0.109211	0.0765193	0.0265013	0.00882674	1.73913	1.2
1611	0.0329793	0.0304071	-0.006858	33.9197																	0.137396	0.126827	0.0329793	0.0304071	-0.0293443	-0.006858	-0.666667	0
1612	0.0514021	0.0584073	-0.00678795	41.473																	0.0699971	0.0610694	0.0514021	0.0584073	-0.0156118	-0.00678795	0	-0.454545
1613	0.0316321	0.0235996	-0.00720626	49.8981																	0.116739	0.0916592	0.0316321	0.0235996	-0.0253405	-0.00720626	-0.588235	0
1614	0.0512068	0.0324423	0.00346161	38.572																	0.305718	0.218486	0.0512068	0.0324423	0.0224319	0.00346161	1.66667	0
1615	0.060653	0.03771	0.00676028	44.6001																	0.245077	0.152586	0.060653	0.03771	0.0270949	0.00676028	1.30435	0.8
1616	0.10838	0.0748975	0.0103166	36.2485																	0.260593	0.160846	0.10838	0.0748975	0.0304701	0.0103166	1.66667	1.42857
1617	0.0527871	0.0482411	-0.0108894	56.9873																	0.124744	0.106336	0.0527871	0.0482411	-0.0145864	-0.0108894	0	-0.454545
1618	0.0823439	0.0670162	0.0050112	30.7828																	0.305718	0.218486	0.0823439	0.0670162	0.0224319	0.0050112	1.66667	0.869565
1619	0.0881436	0.0577831	0.00654475	36.9994																	0.297666	0.201174	0.0881436	0.0577831	0.0229329	0.00654475	1.81818	0.3125
1620	0.0423101	0.0377321	-0.0062219	38.0839																	0.123214	0.102736	0.0423101	0.0377321	-0.0162512	-0.0062219	-0.3125	0
1621	0.135552	0.109802	0.027724	28.9784																	0.389201	0.31854	0.135552	0.109802	0.0781639	0.027724	3	1.25
1622	0.0700894	0.0612212	-0.00175858	36.1024																	0.0921297	0.0968234	0.0700894	0.0612212	0	-0.00175858	0	0
1623	0.0105727	0.0125153	-0.00226467	54.9529																	0.098281	0.0809513	0.0105727	0.0125153	-0.0109659	-0.00226467	-0.3125	-0.454545
1624	0.0980575	0.0716712	0.0204037	33.2818																	0.32233	0.257792	0.0980575	0.0716712	0.0637503	0.0204037	2.5	1.33333
1625	0.0236131	0.0332178	-0.0137657	50.1218																	0.0379863	0.0328303	0.0236131	0.0332178	-0.0343737	-0.0137657	-1	-0.344828
1626	0.00470786	0.0189773	-0.0146003	57.1137																	0.0260107	0.0592949	0.00470786	0.0189773	-0.0399566	-0.0146003	-1.25	-0.689655
1627	-0.00104862	0.0203612	-0.00759797	96.833																	-0.0654992	-0.038807	-0.00104862	0.0203612	-0.0182434	-0.00759797	-1	0
1628	0.0811096	0.0716798	0.0123158	17.227																	0.339729	0.283297	0.0811096	0.0716798	0.062647	0.0123158	2.5	1.05263
1629	0.0314782	0.0417774	-0.0238578	54.3307																	0.0260107	0.0592949	0.0314782	0.0417774	-0.0399566	-0.0238578	-1.25	-0.833333
1630	0.0882478	0.0609672	9.67441e-05	43.2233																	0.19409	0.128268	0.0882478	0.0609672	0.00148528	9.67441e-05	0	0.47619
1631	0.106867	0.0740997	0.00963689	32.1662																	0.302738	0.207935	0.106867	0.0740997	0.029312	0.00963689	1.66667	1.11111
1632	0.0493079	0.0470924	-0.00522757	40.4946																	0.098281	0.0809513	0.0493079	0.0470924	-0.0109659	-0.00522757	-0.3125	0
1633	0.061682	0.0367023	0.00586094	48.3229																	0.228916	0.133914	0.061682	0.0367023	0.0221799	0.00586094	1	0.322581
1634	0.0439802	0.0590866	-0.0150651	36.1895																	0.0320072	0.0570584	0.0439802	0.0590866	-0.031191	-0.0150651	-0.714286	-0.5
1635	0.157107	0.127874	0.0257523	21.5307																	0.339212	0.279027	0.157107	0.127874	0.0728723	0.0257523	2.85714	2.22222
1636	0.0240065	0.0208839	-0.00591115	54.3926																	0.0965447	0.06632	0.0240065	0.0208839	-0.0195659	-0.00591115	-0.833333	-0.555556
1637	0.251413	0.208075	0.0593626	32.8536																	0.296982	0.241744	0.251413	0.208075	0.0729697	0.0593626	2.5	2.5
1638	0.0221553	0.0222027	-0.0255503	75.3472																	0.0292248	0.0371909	0.0221553	0.0222027	-0.0366213	-0.0255503	-1.05263	-1.14286
1639	0.02463	0.0306433	-0.0139823	60.3958																	0.0713965	0.0845884	0.02463	0.0306433	-0.0349079	-0.0139823	-1	-0.344828
1640	0.132097	0.111502	0.0190481	24.673																	0.367352	0.30293	0.132097	0.111502	0.0601329	0.0190481	2.5	1.90476
1641	0.586737	0.501224	0.0689992	22.7842																	0.337985	0.283703	0.586737	0.501224	0.0636615	0.0689992	2.58065	0
1642	0.144431	0.120659	0.0214153	24.506																	0.361805	0.301585	0.144431	0.120659	0.0688618	0.0214153	2.72727	1.42857
1643	0.111137	0.0860737	0.0234068	35.8683																	0.326137	0.272835	0.111137	0.0860737	0.0622903	0.0234068	2.66667	1.11111
1644	0.00897541	0.0234497	-0.011356	43.3803																	0.020959	0.0344921	0.00897541	0.0234497	-0.0342915	-0.011356	-0.869565	-0.625
1645	0.132004	0.10963	0.0169321	23.2583																	0.35172	0.298905	0.132004	0.10963	0.0516121	0.0169321	2.22222	1.42857
1646	0.0201444	0.0297532	-0.0179825	62.2594																	0.0341633	0.0513343	0.0201444	0.0297532	-0.0319491	-0.0179825	-1.25	0
1647	0.215903	0.166559	0.0345391	32.157																	0.31084	0.236855	0.215903	0.166559	0.0531956	0.0345391	1.66667	2
1648	0.099127	0.0696465	0.00597714	34.4653																	0.294851	0.204378	0.099127	0.0696465	0.019102	0.00597714	1.25	1.57895
1649	0.108387	0.0791797	0.0282096	42.1388																	0.346083	0.267133	0.108387	0.0791797	0.0742195	0.0282096	2.94118	0.869565
1650	0.101114	0.0755183	0.0130077	37.1328																	0.256817	0.171116	0.101114	0.0755183	0.0406672	0.0130077	1.66667	0.333333
1651	0.0160154	0.0198198	-0.00776323	60.8193																	0.0240025	0.0415389	0.0160154	0.0198198	-0.019579	-0.00776323	-0.285714	0
1652	0.0880851	0.0550211	0.00483525	42.034																	0.227721	0.139033	0.0880851	0.0550211	0.0136275	0.00483525	0.416667	0.909091
1653	0.0632048	0.0458851	0.0202754	42.4887																	0.346083	0.267133	0.0632048	0.0458851	0.0742195	0.0202754	2.94118	0.833333
1654	0.258307	0.203455	0.0481299	35.9912																	0.315177	0.24713	0.258307	0.203455	0.0614292	0.0481299	1.875	2.10526
1655	0.229903	0.183908	0.033924	34.7494																	0.312428	0.238372	0.229903	0.183908	0.0450776	0.033924	1.6	2.1875
1656	0.0575422	0.0502509	-1.63934e-06	41.7809																	0.143952	0.10514	0.0575422	0.0502509	0	-1.63934e-06	0	0
1657	0.129769	0.0815592	0.00644672	41.9241																	0.305232	0.209244	0.129769	0.0815592	0.015813	0.00644672	1.33333	1.57895
1658	0.225223	0.190503	0.0418611	32.6319																	0.316262	0.260182	0.225223	0.190503	0.0572532	0.0418611	1.73913	2.14286
1659	0.206846	0.1636	0.038305	34.08																	0.311155	0.250666	0.206846	0.1636	0.0570778	0.038305	1.73913	2.10526
1660	0.0927519	0.086975	0.0131889	19.3134																	0.365755	0.317173	0.0927519	0.086975	0.0644177	0.0131889	2.5	0.606061
1661	0.125675	0.088253	0.0160584	34.4763																	0.26709	0.197511	0.125675	0.088253	0.034472	0.0160584	2	1.42857
1662	0.124679	0.106362	0.0220277	22.3704																	0.365755	0.317173	0.124679	0.106362	0.0644177	0.0220277	2.5	1.85185
1663	0.210177	0.167837	0.035029	33.162																	0.304227	0.243868	0.210177	0.167837	0.0546301	0.035029	1.81818	1.81818
1664	0.0667921	0.0905246	-0.0237581	44.7926																	0.0293117	0.0306353	0.0667921	0.0905246	-0.0374597	-0.0237581	-0.833333	0
1665	0.237815	0.182099	0.0269675	34.6018																	0.313262	0.237099	0.237815	0.182099	0.0338696	0.0269675	1.33333	2.4
1666	0.150539	0.119432	0.0319967	29.5041																	0.231719	0.185328	0.150539	0.119432	0.0593563	0.0319967	2.38095	2
1667	0.210594	0.165813	0.0307563	33.491																	0.321173	0.245426	0.210594	0.165813	0.0474937	0.0307563	1.53846	2
1668	0.0725498	0.0576482	3.07377e-07	39.2512																	0.148649	0.102998	0.0725498	0.0576482	0	3.07377e-07	0	0
1669	0.0482859	0.0378193	-1.63934e-07	47.4257																	0.155261	0.090028	0.0482859	0.0378193	0	-1.63934e-07	0	0
1670	0.140023	0.0892618	0.0142742	37.8115																	0.328905	0.209754	0.140023	0.0892618	0.0346997	0.0142742	1.66667	1.25
1671	0.0855029	0.0695723	0.00130851	41.8758																	0.126611	0.073647	0.0855029	0.0695723	0.00195018	0.00130851	0	0
1672	0.0431829	0.0433002	-0.00578282	36.0664																	0.107043	0.0926627	0.0431829	0.0433002	-0.0181757	-0.00578282	-0.416667	-0.434783
1673	0.0695501	0.0423556	0.00469565	47.3893																	0.18182	0.09565	0.0695501	0.0423556	0.014522	0.00469565	0.526316	0
1674	0.149744	0.118012	0.0284385	32.4116																	0.337804	0.266293	0.149744	0.118012	0.0660274	0.0284385	2.72727	1.71429
1675	0.0817611	0.0536561	0.0131195	39.0459																	0.255771	0.159722	0.0817611	0.0536561	0.0411148	0.0131195	1.85185	0.769231
1676	0.237642	0.197172	0.0285625	30.8197																	0.298493	0.238262	0.237642	0.197172	0.0397949	0.0285625	1.42857	1.53846
1677	0.0556944	0.0353356	-7.45156e-08	52.2299																	0.139234	0.0870052	0.0556944	0.0353356	0	-7.45156e-08	0	0
1678	0.0420781	0.0367791	-0.00428649	36.6042																	0.107043	0.0926627	0.0420781	0.0367791	-0.0181757	-0.00428649	-0.416667	-0.3125
1679	0.020125	0.0198067	-0.00915271	68.8171																	-0.0312659	-0.0166786	0.020125	0.0198067	-0.0202353	-0.00915271	-0.666667	0.909091
1680	0.0454629	0.0297478	-7.10543e-15	53.5214																	0.134043	0.0831054	0.0454629	0.0297478	0	-7.10543e-15	0	0
1681	0.0424664	0.0386498	-0.00722943	43.2102																	0.107043	0.0926627	0.0424664	0.0386498	-0.0181757	-0.00722943	-0.416667	-0.3125
1682	0.0934148	0.0755479	0.0149818	26.7807																	0.331377	0.268465	0.0934148	0.0755479	0.0565091	0.0149818	2.58065	0.740741
1683	0.132126	0.099499	0.0325766	40.1646																	0.303972	0.220691	0.132126	0.099499	0.0676436	0.0325766	2.22222	2.5
1684	0.0145113	0.00974594	-0.00501011	87.3203																	-0.015011	-0.0206108	0.0145113	0.00974594	-0.00734313	-0.00501011	-0.588235	0
1685	0.109106	0.0776352	0.0101872	32.0898																	0.288005	0.217939	0.109106	0.0776352	0.0327377	0.0101872	1.73913	2.25806
1686	0.0123185	0.0123848	-0.00481297	72.1033																	0.0216637	0.0243623	0.0123185	0.0123848	-0.0141748	-0.00481297	-0.588235	0
1687	0.0539876	0.0383811	6.55738e-07	51.4092																	0.113359	0.0779712	0.0539876	0.0383811	-0.000492766	6.55738e-07	0	0
1688	0.241531	0.19815	0.0298714	27.9651																	0.334904	0.277986	0.241531	0.19815	0.0447852	0.0298714	1.29032	1.25
1689	0.0568087	0.0391567	0.000771366	53.7644																	0.14454	0.0995157	0.0568087	0.0391567	0.00183143	0.000771366	0	0
1690	0.240142	0.202306	0.0373906	31.7345																	0.316324	0.266583	0.240142	0.202306	0.0495143	0.0373906	1.66667	2.10526
1691	0.189042	0.162076	0.0293409	32.0522																	0.302805	0.266605	0.189042	0.162076	0.0473088	0.0293409	1.71429	1.90476
1692	0.0258223	0.0142859	0.00944945	84.5458																	0.0108629	-0.0169233	0.0258223	0.0142859	0.0137621	0.00944945	0	0.384615
1693	0.0334258	0.0208718	0.00396003	76.645																	-0.00430385	-0.0169328	0.0334258	0.0208718	0.0061678	0.00396003	0	0.47619
1694	0.246151	0.193322	0.0469827	37.0867																	0.30919	0.244966	0.246151	0.193322	0.0599383	0.0469827	2	2
1695	0.090477	0.0669333	0.0149342	64.957																	0.0425634	0.0158098	0.090477	0.0669333	0.0132115	0.0149342	0	1.57895
1696	0.0279384	0.017478	0.00869378	80.3461																	0.0108629	-0.0169233	0.0279384	0.017478	0.0137621	0.00869378	0	0.625
1697	0.0492566	0.0400134	-0.000686667	40.7594																	0.166657	0.0981899	0.0492566	0.0400134	-0.00245798	-0.000686667	-0.3125	0
1698	0.204742	0.177031	0.0265279	30.715																	0.314007	0.25235	0.204742	0.177031	0.0410249	0.0265279	1.42857	1.6
1699	0.0427059	0.0226253	0.0071028	68.203																	0.0159329	0.0236143	0.0427059	0.0226253	0.017894	0.0071028	0	0.909091
1700	0.225728	0.18646	0.0337187	31.8189																	0.31163	0.253188	0.225728	0.18646	0.046961	0.0337187	1.42857	2
1701	0.215222	0.179198	0.0309495	32.5006																	0.312339	0.242015	0.215222	0.179198	0.0465002	0.0309495	1.66667	1.81818
1702	0.0355281	0.0321008	0.00142799	37.0441																	0.0368118	0.0269655	0.0355281	0.0321008	0.00554545	0.00142799	0	0
1703	0.031601	0.0306051	-0.00287202	61.5394																	0.00945594	0.00145778	0.031601	0.0306051	-0.00620164	-0.00287202	-0.666667	1.11111
1704	0.238427	0.196602	0.0423089	33.3299																	0.318878	0.260956	0.238427	0.196602	0.0586595	0.0423089	1.90476	2.10526
1705	0.20909	0.175162	0.0313939	32.4089																	0.313123	0.261207	0.20909	0.175162	0.0491739	0.0313939	1.66667	1.53846
1706	0.183972	0.156898	0.0222436	31.2454																	0.308441	0.246193	0.183972	0.156898	0.035947	0.0222436	1.36364	1.42857
1707	0.137737	0.0924682	0.00559238	39.2431																	0.282317	0.19809	0.137737	0.0924682	0.0117727	0.00559238	0.666667	0
1708	0.0432403	0.0307034	0.00267748	58.5962																	0.0563231	0.0386696	0.0432403	0.0307034	0.00669271	0.00267748	0	0.434783
1709	0.0454143	0.04661	-0.0125152	41.1115																	0.0927974	0.0759258	0.0454143	0.04661	-0.0305995	-0.0125152	-0.666667	-0.322581
1710	0.238576	0.201396	0.0362268	33.3171																	0.313266	0.256582	0.238576	0.201396	0.0510241	0.0362268	1.53846	2.27273
1711	0.241616	0.206317	0.0358986	33.312																	0.314489	0.248122	0.241616	0.206317	0.0505405	0.0358986	1.5	2.14286
1712	0.0918945	0.0759987	0.00997927	26.3272																	0.302356	0.219598	0.0918945	0.0759987	0.0412084	0.00997927	2.5	1.42857
1713	0.178402	0.151359	0.0340356	35.5941																	0.287518	0.247275	0.178402	0.151359	0.0563033	0.0340356	2.08333	1.81818
1714	0.184761	0.151335	0.0483303	34.2673																	0.306588	0.258154	0.184761	0.151335	0.0860071	0.0483303	2.59259	2.85714
1715	0.261997	0.190059	0.0686742	37.7351																	0.2942	0.222634	0.261997	0.190059	0.0840799	0.0686742	2.33333	3.33333
1716	0.125998	0.0872196	0.00592816	40.0091																	0.239353	0.15172	0.125998	0.0872196	0.0167126	0.00592816	0.625	1
1717	0.00696721	0.00668283	0.00333381	62.2884																	0.0605513	0.0186707	0.00696721	0.00668283	0.01911	0.00333381	0.869565	0
1718	0.243976	0.198902	0.026841	36.6127																	0.309069	0.253411	0.243976	0.198902	0.036958	0.026841	1.25	1.81818
1719	0.0461538	0.0326188	-0.00868173	54.6508																	0.0526127	0.030249	0.0461538	0.0326188	-0.0212376	-0.00868173	-0.5	0
1720	0.033621	0.0251371	-0.00707054	56.9479																	0.0414819	0.0295992	0.033621	0.0251371	-0.0213499	-0.00707054	-0.5	-0.47619
1721	0.066567	0.0620714	-0.0134294	47.9676																	0.0439357	0.0470084	0.066567	0.0620714	-0.0222383	-0.0134294	-0.909091	0
1722	0.240804	0.18393	0.0560179	38.6931																	0.334333	0.244383	0.240804	0.18393	0.0754795	0.0560179	2.5	2.30769
1723	0.0585107	0.0494553	-0.00279877	39.2636																	0.108995	0.0857533	0.0585107	0.0494553	-0.0170463	-0.00279877	-0.625	0
1724	0.0541277	0.0382991	0.00249689	34.5712																	0.218018	0.150696	0.0541277	0.0382991	0.0108315	0.00249689	0	0
1725	0.172861	0.13422	0.00742094	28.4373																	0.258344	0.193202	0.172861	0.13422	0.0123193	0.00742094	0.434783	0.588235
1726	0.0560369	0.059105	-0.00869246	38.254																	0.0726802	0.0940854	0.0560369	0.059105	-0.0168808	-0.00869246	-0.454545	0
1727	0.216961	0.183087	0.0254972	36.1848																	0.301006	0.255899	0.216961	0.183087	0.0330587	0.0254972	1.25	1.66667
1728	0.0378466	0.0272907	-0.00386557	58.1973																	0.0718803	0.061133	0.0378466	0.0272907	-0.010903	-0.00386557	-0.344828	-0.434783
1729	0.232727	0.185106	0.037745	38.4012																	0.307362	0.253548	0.232727	0.185106	0.0502402	0.037745	1.6	2
1730	0.065445	0.0483673	0.00637681	53.0201																	0.10879	0.0702645	0.065445	0.0483673	0.0110491	0.00637681	0	1.11111
1731	0.211203	0.164599	0.0404289	38.8139																	0.295731	0.236318	0.211203	0.164599	0.0575493	0.0404289	1.81818	1.81818
1732	0.0943401	0.0699718	0.0152564	36.7643																	0.279831	0.203989	0.0943401	0.0699718	0.059464	0.0152564	2.59259	0.666667
1733	0.0581254	0.0480183	0.00630902	26.9473																	0.261791	0.187076	0.0581254	0.0480183	0.0418487	0.00630902	1.92308	0
1734	0.0585729	0.0391217	-0.00325392	53.4318																	0.0981015	0.0711992	0.0585729	0.0391217	-0.0068087	-0.00325392	-0.37037	0
1735	0.2258	0.181439	0.0252411	29.3876																	0.270701	0.218559	0.2258	0.181439	0.0342111	0.0252411	1.48148	2
1736	0.230359	0.197671	0.044657	30.9594																	0.294528	0.253295	0.230359	0.197671	0.0572813	0.044657	2	1.37931
1737	0.111963	0.0855338	0.0156249	35.3925																	0.199517	0.141593	0.111963	0.0855338	0.0300401	0.0156249	1.33333	1.57895
1738	0.032747	0.0275667	0.00471339	59.1002																	0.0645494	0.0478727	0.032747	0.0275667	0.0133094	0.00471339	1	0.47619
1739	0.223793	0.179429	0.0315875	38.4603																	0.306842	0.239414	0.223793	0.179429	0.044604	0.0315875	1.48148	1.66667
1740	0.123677	0.0942134	0.0166953	35.2962																	0.267591	0.187089	0.123677	0.0942134	0.0364081	0.0166953	2	1.875
1741	0.257836	0.19977	0.0435636	39.2025																	0.310259	0.242865	0.257836	0.19977	0.0539578	0.0435636	1.66667	1.66667
1742	0.262953	0.213821	0.0401559	37.9024																	0.305077	0.256657	0.262953	0.213821	0.0490943	0.0401559	1.57895	2.14286
1743	0.0264552	0.0246403	0.00177363	26.4027																	0.0704481	0.0769593	0.0264552	0.0246403	0.00855965	0.00177363	0.3125	0
1744	0.0578529	0.0415109	0.00365291	40.0454																	0.175783	0.0975655	0.0578529	0.0415109	0.0138128	0.00365291	0	0
1745	0.0799814	0.0550352	0.00913272	40.8736																	0.168892	0.10285	0.0799814	0.0550352	0.0210255	0.00913272	0.416667	0.666667
1746	0.239376	0.203443	0.0439746	29.4013																	0.285531	0.240988	0.239376	0.203443	0.0515438	0.0439746	1.66667	1.76471
1747	0.065268	0.045958	0.00960196	48.549																	0.1133	0.0585457	0.065268	0.045958	0.0188201	0.00960196	0.555556	1.11111
1748	0.168386	0.127564	0.0130271	36.4885																	0.258619	0.176885	0.168386	0.127564	0.0209188	0.0130271	0.434783	1.66667
1749	0.142476	0.107762	0.00718923	32.743																	0.247196	0.176101	0.142476	0.107762	0.0142029	0.00718923	0.4	0.833333
1750	0.201129	0.167798	0.0302543	28.7758																	0.296149	0.252332	0.201129	0.167798	0.045066	0.0302543	1.5	1.15385
1751	0.0574415	0.0439161	0.00348197	34.2459																	0.257079	0.183951	0.0574415	0.0439161	0.0171911	0.00348197	0.625	0
1752	0.0438339	0.0424473	0.00252196	30.111																	0.0854769	0.0648798	0.0438339	0.0424473	0.00776893	0.00252196	0.625	0.37037
1753	0.0466853	0.027837	-3.4153e-08	56.7966																	0.0938888	0.0317154	0.0466853	0.027837	0	-3.4153e-08	0	0
1754	0.0623098	0.0435946	0.00156536	47.7741																	0.138065	0.059944	0.0623098	0.0435946	0.00402121	0.00156536	0	0
1755	0.138334	0.110587	0.0068882	24.4644																	0.284085	0.21756	0.138334	0.110587	0.0176442	0.0068882	0.909091	0.909091
1756	0.0342212	0.0366558	-0.00401202	27.457																	0.0333912	0.0633948	0.0342212	0.0366558	-0.018871	-0.00401202	-0.434783	0
1757	0.0554876	0.0409148	0.00749723	41.2201																	0.169627	0.0922657	0.0554876	0.0409148	0.0256602	0.00749723	1.11111	0
1758	0.144756	0.120085	0.0105161	23.2736																	0.283602	0.218503	0.144756	0.120085	0.0266236	0.0105161	1.33333	0.909091
1759	0.0820908	0.0419773	0.00739074	60.6234																	0.121455	0.0649226	0.0820908	0.0419773	0.0116983	0.00739074	0	0.285714
1760	0.19359	0.132339	0.0199878	39.4422																	0.252304	0.165088	0.19359	0.132339	0.0278775	0.0199878	1.42857	1.42857
1761	0.0817986	0.0636507	0.00523595	34.5239																	0.238165	0.169148	0.0817986	0.0636507	0.0191137	0.00523595	0.769231	0.625
1762	0.0536899	0.0561658	0.00338759	30.1427																	0.0854769	0.0648798	0.0536899	0.0561658	0.00776893	0.00338759	0.625	0.666667
1763	0.0548642	0.0465308	0.00109235	37.5145																	0.15839	0.078598	0.0548642	0.0465308	0.00184996	0.00109235	0	0
1764	0.204591	0.167033	0.0256141	28.1874																	0.29657	0.261496	0.204591	0.167033	0.0417535	0.0256141	1.33333	1
1765	0.0397046	0.0308589	0.00811885	31.4509																	0.279086	0.219921	0.0397046	0.0308589	0.0511632	0.00811885	1.66667	1
1766	0.21204	0.166809	0.027561	30.0367																	0.289893	0.234185	0.21204	0.166809	0.0367457	0.027561	1.33333	0.740741
1767	0.0486914	0.0463456	0.00854637	43.1066																	0.0713664	0.0633647	0.0486914	0.0463456	0.0112388	0.00854637	0.689655	0
1768	0.182567	0.159544	0.0351261	32.0888																	0.275004	0.238397	0.182567	0.159544	0.053681	0.0351261	1.76471	2
1769	0.195768	0.154936	0.0173345	32.1893																	0.254658	0.174722	0.195768	0.154936	0.0276007	0.0173345	1.25	1.72414
1770	0.103003	0.0795619	0.00909303	36.9956																	0.183247	0.125343	0.103003	0.0795619	0.0223034	0.00909303	0.909091	0.909091
1771	0.0519221	0.0402574	0.00132495	51.2626																	0.0874044	0.0651287	0.0519221	0.0402574	0.00291915	0.00132495	0	0.526316
1772	0.133817	0.099471	0.00692176	37.2799																	0.161762	0.112772	0.133817	0.099471	0.0100068	0.00692176	0.666667	0.666667
1773	0.1119	0.0802656	0.00506542	39.8294																	0.161762	0.112772	0.1119	0.0802656	0.0100068	0.00506542	0.666667	0.47619
1774	0.0814166	0.06979	0.0181966	35.2186																	0.149655	0.115214	0.0814166	0.06979	0.042698	0.0181966	1.66667	2
1775	0.0777235	0.0702656	0.00656967	45.4549																	0.0714763	0.0529136	0.0777235	0.0702656	0.00909729	0.00656967	0.285714	0.8
1776	0.219243	0.167959	0.0297371	30.4674																	0.290676	0.228715	0.219243	0.167959	0.0423461	0.0297371	1.17647	0.666667
1777	0.208578	0.168265	0.0235381	30.0201																	0.282378	0.240515	0.208578	0.168265	0.0324674	0.0235381	1.14286	0.952381
1778	0.0460056	0.0404479	0.00518156	28.5314																	0.12186	0.0789659	0.0460056	0.0404479	0.017974	0.00518156	0.625	0
1779	0.0773082	0.0561052	0.00596129	36.7933																	0.15593	0.0993073	0.0773082	0.0561052	0.0135557	0.00596129	0.47619	0
1780	0.0683474	0.0491379	0.00615808	34.9656																	0.145086	0.0958458	0.0683474	0.0491379	0.0144475	0.00615808	0.625	0
1781	0.221039	0.176628	0.0270297	29.6618																	0.275035	0.220364	0.221039	0.176628	0.0354747	0.0270297	1.25	1
1782	0.241396	0.179591	0.0191932	31.3392																	0.331892	0.260541	0.241396	0.179591	0.0266636	0.0191932	0.645161	0.909091
1783	0.0230472	0.0215553	0.00478005	61.4034																	0.0101127	0.0154239	0.0230472	0.0215553	0.0109957	0.00478005	0	0.526316
1784	0.107475	0.0820997	0.0161933	34.1742																	0.253662	0.19176	0.107475	0.0820997	0.0436547	0.0161933	2.5	1.33333
1785	0.0746993	0.0578052	0.0142794	32.9512																	0.338928	0.253238	0.0746993	0.0578052	0.0492115	0.0142794	2.63158	0
1786	0.255483	0.212137	0.0293132	28.0781																	0.272349	0.238043	0.255483	0.212137	0.0308408	0.0293132	1.03448	0.909091
1787	0.236333	0.168496	0.0242387	33.6498																	0.340185	0.245246	0.236333	0.168496	0.037791	0.0242387	1.25	0.454545
1788	0.222265	0.186219	0.0238931	26.404																	0.275764	0.232985	0.222265	0.186219	0.03511	0.0238931	1	0.909091
1789	0.0648069	0.0486396	0.0041819	31.9325																	0.330244	0.262202	0.0648069	0.0486396	0.0183992	0.0041819	1	0.952381
1790	0.0937774	0.0755367	0.0135173	30.0642																	0.23566	0.175335	0.0937774	0.0755367	0.0411561	0.0135173	2.27273	1.42857
1791	0.0821234	0.0684491	0.0109369	21.049																	0.23566	0.175335	0.0821234	0.0684491	0.0411561	0.0109369	2.27273	1.33333
1792	0.0963273	0.0788408	0.0116969	22.4634																	0.255415	0.171564	0.0963273	0.0788408	0.0384755	0.0116969	2.14286	1.17647
1793	0.156153	0.112999	0.0153489	34.696																	0.265892	0.191961	0.156153	0.112999	0.0288752	0.0153489	1.33333	0.833333
1794	0.225312	0.179876	0.0178308	29.9956																	0.328764	0.256129	0.225312	0.179876	0.0257436	0.0178308	0.833333	0.344828
1795	0.164151	0.114037	0.0179671	30.5014																	0.280736	0.197193	0.164151	0.114037	0.0392628	0.0179671	2	0
1796	0.18385	0.134575	0.0231689	38.6769																	0.253676	0.164905	0.18385	0.134575	0.0386755	0.0231689	1.76471	1.57895
1797	0.138531	0.0975683	0.0200271	40.1322																	0.243263	0.147553	0.138531	0.0975683	0.0396919	0.0200271	2	1.05263
1798	0.0794113	0.0537685	0.00997341	36.8624																	0.22423	0.155502	0.0794113	0.0537685	0.0329513	0.00997341	1.66667	0.625
1799	0.0771307	0.0503566	0.00725345	42.2044																	0.176798	0.115243	0.0771307	0.0503566	0.0206911	0.00725345	0.952381	0.454545
1800	0.195667	0.153444	0.0156391	31.8403																	0.328764	0.256129	0.195667	0.153444	0.0257436	0.0156391	0.833333	0
1801	0.146499	0.126562	0.0193462	37.9761																	0.153605	0.127379	0.146499	0.126562	0.0250776	0.0193462	1.5	1.90476
1802	0.127668	0.0894711	0.0161869	39.8421																	0.22423	0.155502	0.127668	0.0894711	0.0329513	0.0161869	1.66667	1.42857
1803	0.0599781	0.0505295	0.00701975	42.1101																	0.0641481	0.0578023	0.0599781	0.0505295	0.0179649	0.00701975	0.333333	0.689655
1804	0.25598	0.194691	0.0232833	31.0094																	0.343196	0.263789	0.25598	0.194691	0.0304641	0.0232833	1.11111	0.344828
1805	0.18428	0.14701	0.0136894	30.5813																	0.337261	0.26238	0.18428	0.14701	0.0241836	0.0136894	0.8	0
1806	0.248029	0.198196	0.0266456	32.7126																	0.278055	0.221445	0.248029	0.198196	0.0309389	0.0266456	1.15385	1.2
1807	0.182018	0.150645	0.0217461	40.2898																	0.146291	0.125159	0.182018	0.150645	0.0226545	0.0217461	1.25	1.66667
1808	0.0473723	0.051484	0.00387804	45.8826																	0.050463	0.0545242	0.0473723	0.051484	0.00716528	0.00387804	0	1.15385
1809	0.235253	0.18581	0.0226031	29.941																	0.332048	0.256915	0.235253	0.18581	0.0317368	0.0226031	1	0.454545
1810	0.025831	0.0236921	0.00826389	39.7364																	0.064833	0.0438993	0.025831	0.0236921	0.0312426	0.00826389	0.909091	0
1811	0.0882082	0.0710897	0.00094252	37.9399																	0.147545	0.121187	0.0882082	0.0710897	0.000104042	0.00094252	0	0
1812	0.21509	0.173789	0.011885	32.2578																	0.309801	0.248915	0.21509	0.173789	0.0173689	0.011885	0.588235	0.555556
1813	-0.0157854	-0.0209993	0.0011082	37.6816																	0.0847301	0.0773063	-0.0157854	-0.0209993	0.0112513	0.0011082	0	0
1814	0.135884	0.102389	0.0170811	33.3553																	0.222964	0.169741	0.135884	0.102389	0.032655	0.0170811	1.5	1
1815	0.0458883	0.0445561	0.00235335	26.1179																	0.085185	0.0868703	0.0458883	0.0445561	0.00940949	0.00235335	0	0
1816	0.0741198	0.0567376	0.00238139	41.9513																	0.150784	0.109167	0.0741198	0.0567376	0.00393021	0.00238139	0.357143	0
1817	0.101719	0.0749862	0.0128423	32.4968																	0.225507	0.169112	0.101719	0.0749862	0.0348916	0.0128423	1.875	0.909091
1818	0.200697	0.157351	0.0192634	29.1075																	0.268242	0.224443	0.200697	0.157351	0.0318551	0.0192634	1.42857	1.17647
1819	0.100994	0.0765443	0.0109826	33.8848																	0.245661	0.176969	0.100994	0.0765443	0.0330105	0.0109826	1.42857	1.07143
1820	0.121912	0.0928359	0.0141337	32.6789																	0.248227	0.186703	0.121912	0.0928359	0.0376833	0.0141337	2	0
1821	0.0368003	0.0301745	0.00411783	40.6267																	0.0856102	0.0717025	0.0368003	0.0301745	0.0127513	0.00411783	0.4	0
1822	0.0580549	0.0444409	0.00260579	41.182																	0.165189	0.116534	0.0580549	0.0444409	0.0084757	0.00260579	0	0.454545
1823	-0.046177	-0.0537121	0.000903497	11.4839																	0.0768783	0.0672297	-0.046177	-0.0537121	0.0110096	0.000903497	0.588235	0
1824	0.181782	0.149783	0.013136	30.6765																	0.294049	0.248358	0.181782	0.149783	0.023263	0.013136	0.606061	0.434783
1825	0.0661381	0.0704499	0.0160688	33.2371																	0.110598	0.0988038	0.0661381	0.0704499	0.0314701	0.0160688	1.42857	1.42857
1826	0.180254	0.136859	0.0231603	34.1208																	0.261051	0.206765	0.180254	0.136859	0.0378825	0.0231603	1.25	0.909091
1827	0.021122	0.0181529	0.00225371	46.0627																	0.067384	0.0545042	0.021122	0.0181529	0.00951987	0.00225371	0.37037	0
1828	0.180803	0.138777	0.0232783	33.5483																	0.261051	0.206765	0.180803	0.138777	0.0378825	0.0232783	1.25	1.05263
1829	2.05504e-05	-0.00875492	0.0047109	182.229																	0.0844546	0.0561015	2.05504e-05	-0.00875492	0.0140054	0.0047109	1.25	0
1830	0.033604	0.0496421	-0.011367	16.1263																	0.034097	0.0828944	0.033604	0.0496421	-0.0256201	-0.011367	-1.25	0
1831	0.250806	0.195479	0.0204517	31.4849																	0.313018	0.249872	0.250806	0.195479	0.0266836	0.0204517	0.833333	0.666667
1832	0.177569	0.153096	0.02097	24.5634																	0.258181	0.2144	0.177569	0.153096	0.0303123	0.02097	0.909091	0.714286
1833	0.180806	0.147567	0.0167508	32.2958																	0.292905	0.241639	0.180806	0.147567	0.0261931	0.0167508	0.689655	0.47619
1834	0.0832893	0.0724157	0.000151049	35.272																	0.127606	0.0826041	0.0832893	0.0724157	0.000188661	0.000151049	0	0
1835	0.229098	0.182145	0.019912	31.5747																	0.301437	0.236973	0.229098	0.182145	0.0289334	0.019912	0.909091	0.454545
1836	0.224607	0.178248	0.0211607	31.8064																	0.301437	0.236973	0.224607	0.178248	0.0289334	0.0211607	0.909091	0
1837	0.120714	0.0877919	0.00153462	39.2199																	0.175597	0.10893	0.120714	0.0877919	0.00280319	0.00153462	0	0
1838	0.218446	0.174654	0.0185182	30.8704																	0.313018	0.249872	0.218446	0.174654	0.0266836	0.0185182	0.833333	0.5
1839	0.185487	0.150091	0.0163355	33.231																	0.292905	0.241639	0.185487	0.150091	0.0261931	0.0163355	0.689655	0.357143
1840	0.228105	0.185579	0.0193947	32.3042																	0.292905	0.241639	0.228105	0.185579	0.0261931	0.0193947	0.689655	0.357143
1841	0.213442	0.179539	0.0187012	30.6896																	0.292905	0.241639	0.213442	0.179539	0.0261931	0.0187012	0.689655	0.689655
1842	0.230867	0.185524	0.0201627	31.1607																	0.301437	0.236973	0.230867	0.185524	0.0289334	0.0201627	0.909091	0.30303
1843	0.204753	0.166859	0.0178995	32.4748																	0.292905	0.241639	0.204753	0.166859	0.0261931	0.0178995	0.689655	0.555556
1844	0.0781651	0.0588167	0.00969645	36.1668																	0.201534	0.152309	0.0781651	0.0588167	0.0317984	0.00969645	1.73913	0.833333
1845	0.220844	0.17418	0.020789	32.021																	0.301437	0.236973	0.220844	0.17418	0.0289334	0.020789	0.909091	0
1846	0.210004	0.165961	0.0194457	32.1694																	0.284857	0.23406	0.210004	0.165961	0.0262382	0.0194457	0.833333	1
1847	0.207771	0.16617	0.0171511	30.4342																	0.29358	0.227881	0.207771	0.16617	0.0220201	0.0171511	0.666667	0.37037
1848	0.0728141	0.0565557	0.0126776	33.4038																	0.288946	0.222468	0.0728141	0.0565557	0.0513579	0.0126776	2.5	1.66667
1849	0.0582481	0.0293984	0.012307	58.1587																	0.129733	0.0689452	0.0582481	0.0293984	0.0274467	0.012307	2	0.357143
1850	0.0911611	0.0687187	0.0107431	34.7382																	0.235448	0.176858	0.0911611	0.0687187	0.0329571	0.0107431	1.81818	0.909091
1851	0.207347	0.164723	0.0168688	32.1758																	0.284857	0.23406	0.207347	0.164723	0.0262382	0.0168688	0.833333	0.47619
1852	0.20177	0.155428	0.0158664	31.7827																	0.29358	0.22766	0.20177	0.155428	0.0226405	0.0158664	0.666667	0.344828
1853	0.190092	0.153656	0.0176968	31.2963																	0.284857	0.23406	0.190092	0.153656	0.0262382	0.0176968	0.833333	0.769231
1854	0.191401	0.149841	0.0182939	33.2237																	0.287102	0.228225	0.191401	0.149841	0.027861	0.0182939	0.869565	0.30303
1855	0.218154	0.169892	0.0196766	32.4982																	0.284857	0.23406	0.218154	0.169892	0.0262382	0.0196766	0.833333	0.526316
1856	0.229664	0.184392	0.0189952	31.8316																	0.284857	0.23406	0.229664	0.184392	0.0262382	0.0189952	0.833333	0.416667
1857	0.217488	0.16856	0.0196345	32.6392																	0.284857	0.23406	0.217488	0.16856	0.0262382	0.0196345	0.833333	0.689655
1858	0.208709	0.165331	0.0156064	31.6472																	0.285631	0.225834	0.208709	0.165331	0.0224792	0.0156064	0.769231	0.833333
1859	0.227359	0.185371	0.016713	30.129																	0.285631	0.225834	0.227359	0.185371	0.0224792	0.016713	0.769231	0.555556
1860	0.119047	0.100081	0.00415465	32.1962																	0.0450512	0.056399	0.119047	0.100081	0.00704751	0.00415465	0.666667	0.967742
1861	0.175148	0.139793	0.0131754	32.8124																	0.280539	0.223011	0.175148	0.139793	0.0209365	0.0131754	0.606061	0.588235
1862	0.180237	0.142618	0.0136247	33.2317																	0.280539	0.223011	0.180237	0.142618	0.0209365	0.0136247	0.606061	0.909091
1863	0.121695	0.0928584	0.013026	39.6623																	0.207887	0.145484	0.121695	0.0928584	0.0255139	0.013026	1.5	1.25
1864	0.131039	0.0954095	0.0134019	29.4107																	0.24447	0.163412	0.131039	0.0954095	0.0293942	0.0134019	2	1.25
1865	0.200939	0.159939	0.0161044	31.7767																	0.285631	0.225834	0.200939	0.159939	0.0224792	0.0161044	0.769231	0.645161
1866	0.193658	0.149144	0.0147383	33.3996																	0.287605	0.226129	0.193658	0.149144	0.0243603	0.0147383	0.588235	0.769231
1867	0.188856	0.150581	0.0191448	31.8062																	0.269832	0.229537	0.188856	0.150581	0.0290373	0.0191448	0.909091	0.666667
1868	0.184069	0.148668	0.018735	30.9642																	0.269832	0.229537	0.184069	0.148668	0.0290373	0.018735	0.909091	0.5
1869	0.151152	0.106904	0.0181131	44.7474																	0.19873	0.147579	0.151152	0.106904	0.0341423	0.0181131	1.5	1.76471
1870	0.151494	0.120561	0.0159135	31.8054																	0.278196	0.22012	0.151494	0.120561	0.0302007	0.0159135	1	0.5
1871	-0.00942508	-0.0150299	0.00222168	30.6018																	0.272165	0.217921	-0.00942508	-0.0150299	0.0497918	0.00222168	2.5	0
1872	0.0913756	0.0754958	0.00700484	36.0059																	0.150432	0.126449	0.0913756	0.0754958	0.0136933	0.00700484	0.588235	0
1873	0.20408	0.171871	0.0181911	29.2341																	0.269832	0.229537	0.20408	0.171871	0.0290373	0.0181911	0.909091	0.47619
1874	0.114772	0.0791152	0.01552	33.4378																	0.247723	0.171551	0.114772	0.0791152	0.0324295	0.01552	1.90476	0.714286
1875	0.201371	0.152424	0.0144556	34.2065																	0.280539	0.223011	0.201371	0.152424	0.0209365	0.0144556	0.606061	0.833333
1876	0.148401	0.12132	0.0112161	32.3769																	0.280539	0.223011	0.148401	0.12132	0.0209365	0.0112161	0.606061	0.555556
1877	0.0614116	0.042352	0.0100319	43.1093																	0.14391	0.0901148	0.0614116	0.042352	0.0298739	0.0100319	1.66667	0
1878	0.212743	0.172462	0.0268133	36.239																	0.257995	0.219623	0.212743	0.172462	0.0359635	0.0268133	1.2	1.05263
1879	0.165142	0.129156	0.016302	31.694																	0.286711	0.232703	0.165142	0.129156	0.0302371	0.016302	1.25	0
1880	0.0903496	0.077107	0.00564902	31.607																	0.168137	0.127494	0.0903496	0.077107	0.0130687	0.00564902	0.833333	0.416667
1881	0.187914	0.142297	0.0224136	32.1321																	0.286075	0.215552	0.187914	0.142297	0.0356083	0.0224136	0.952381	0.30303
1882	0.095357	0.0619229	0.00742929	46.6161																	0.130106	0.0885517	0.095357	0.0619229	0.0120776	0.00742929	0.47619	0
1883	0.0943459	0.064471	0.0060129	43.3037																	0.139381	0.0878811	0.0943459	0.064471	0.0101379	0.0060129	0.625	0
1884	0.189546	0.15623	0.0146929	30.267																	0.289849	0.230278	0.189546	0.15623	0.0236824	0.0146929	0.588235	0
1885	0.101325	0.0815825	0.00950461	33.0407																	0.197075	0.141437	0.101325	0.0815825	0.0215771	0.00950461	1.25	0.869565
1886	0.230215	0.183714	0.023622	32.8874																	0.257627	0.214648	0.230215	0.183714	0.0315122	0.023622	1	0.666667
1887	0.102233	0.0791521	0.00852213	29.3747																	0.243194	0.171226	0.102233	0.0791521	0.0250771	0.00852213	1.30435	1.53846
1888	0.0382	0.0271289	0.00718885	54.5695																	0.0454751	0.0530257	0.0382	0.0271289	0.0161593	0.00718885	0.47619	0
1889	0.264484	0.209281	0.040705	37.0911																	0.29023	0.234961	0.264484	0.209281	0.0454331	0.040705	1.42857	1.66667
1890	-0.0129074	-0.0449127	0.0179161	77.8722																	0.065483	0.0143416	-0.0129074	-0.0449127	0.0292528	0.0179161	1.90476	0.454545
1891	0.0938891	0.0681766	0.0110087	42.62																	0.120912	0.066547	0.0938891	0.0681766	0.0156304	0.0110087	0.714286	0.625
1892	0.0348296	0.0212953	0.00247131	45.8572																	0.0579957	0.0431891	0.0348296	0.0212953	0.00556327	0.00247131	0	0
1893	0.259224	0.198579	0.0469793	38.5093																	0.328384	0.251153	0.259224	0.198579	0.0620217	0.0469793	1.81818	2.5
1894	0.254982	0.19345	0.046269	39.8816																	0.294216	0.217554	0.254982	0.19345	0.0538215	0.046269	1.6129	1.66667
1895	0.216335	0.181169	0.0231757	33.7548																	0.263544	0.209189	0.216335	0.181169	0.0293025	0.0231757	0.952381	0.952381
1896	0.0180197	0.0140365	0.00345917	46.81																	0.0731394	0.0472355	0.0180197	0.0140365	0.0140666	0.00345917	0	0
1897	0.0161378	0.00721018	0.00159883	72.0284																	0.0579957	0.0431891	0.0161378	0.00721018	0.00556327	0.00159883	0	0
1898	0.0969781	0.0683897	0.0156112	38.8267																	0.192002	0.124617	0.0969781	0.0683897	0.0413052	0.0156112	2	0
1899	0.10449	0.0735266	0.0191781	41.9524																	0.192002	0.124617	0.10449	0.0735266	0.0413052	0.0191781	2	1.66667
1900	0.0804632	0.0656572	0.0140071	36.1148																	0.180436	0.11533	0.0804632	0.0656572	0.0380563	0.0140071	2	0.555556
1901	0.21699	0.163555	0.0449102	39.5911																	0.344622	0.250355	0.21699	0.163555	0.0726076	0.0449102	2	2
1902	0.191321	0.155605	0.0203031	27.2657																	0.300171	0.242025	0.191321	0.155605	0.0323204	0.0203031	1.11111	0.454545
1903	0.243355	0.189696	0.0435834	39.6849																	0.286701	0.218271	0.243355	0.189696	0.0516418	0.0435834	1.81818	1.81818
1904	0.1865	0.148078	0.026562	36.2403																	0.266656	0.205539	0.1865	0.148078	0.0375019	0.026562	1.2	1.14286
1905	0.0633019	0.055132	0.00543274	47.2284																	0.0561014	0.0500011	0.0633019	0.055132	0.00841499	0.00543274	0.5	0.4
1906	0.115804	0.100897	0.0184986	27.5749																	0.169792	0.109489	0.115804	0.100897	0.0372034	0.0184986	2.27273	2.4
1907	0.204931	0.141635	0.0412656	42.0509																	0.344942	0.242169	0.204931	0.141635	0.0707447	0.0412656	2.4	1.76471
1908	0.241711	0.202734	0.0441081	35.489																	0.276785	0.224859	0.241711	0.202734	0.0529094	0.0441081	1.81818	1.53846
1909	0.271223	0.199332	0.0602349	41.0805																	0.343955	0.239863	0.271223	0.199332	0.0774134	0.0602349	2.5	2
1910	0.0613561	0.0394107	0.00886949	43.1391																	0.102776	0.0562113	0.0613561	0.0394107	0.0102981	0.00886949	0.833333	0
1911	0.223908	0.19164	0.0408615	34.7793																	0.270454	0.229519	0.223908	0.19164	0.0496206	0.0408615	1.5625	1.30435
1912	0.0948857	0.0740719	0.00973819	34.8416																	0.193083	0.130841	0.0948857	0.0740719	0.0219747	0.00973819	1.11111	0.769231
1913	0.258275	0.218141	0.0467309	35.6342																	0.270454	0.229519	0.258275	0.218141	0.0496206	0.0467309	1.5625	1.42857
1914	0.106815	0.0756405	0.0108624	35.7614																	0.221322	0.152772	0.106815	0.0756405	0.0235843	0.0108624	1.5625	0
1915	0.241528	0.199061	0.0448369	36.531																	0.276785	0.224859	0.241528	0.199061	0.0529094	0.0448369	1.81818	1.53846
1916	0.00077737	0.0012645	0.00172974	92.322																	0.0470477	0.0500661	0.00077737	0.0012645	0.00711628	0.00172974	1.11111	0
1917	0.268001	0.192799	0.0618991	41.0262																	0.343784	0.231898	0.268001	0.192799	0.0789668	0.0618991	2.30769	1.90476
1918	0.106493	0.0760389	0.0126786	40.9397																	0.202196	0.139329	0.106493	0.0760389	0.0264482	0.0126786	1.66667	0.384615
1919	0.0913306	0.0629881	0.0102777	41.7631																	0.202196	0.139329	0.0913306	0.0629881	0.0264482	0.0102777	1.66667	0
1920	0.0148059	0.0156405	0.000834403	8.46876																	0.252231	0.196534	0.0148059	0.0156405	0.0343905	0.000834403	2.35294	0
1921	0.214784	0.16837	0.0359773	35.8185																	0.251035	0.20539	0.214784	0.16837	0.0465054	0.0359773	1.33333	0.882353
1922	0.259065	0.192173	0.0583673	40.9634																	0.343955	0.24552	0.259065	0.192173	0.0770016	0.0583673	2.38095	2.22222
1923	0.191801	0.158019	0.014162	26.9148																	0.319062	0.255585	0.191801	0.158019	0.0240019	0.014162	0.909091	0.3125
1924	-0.0238787	-0.0267029	0.0019298	8.30665																	0.296964	0.218646	-0.0238787	-0.0267029	0.0529117	0.0019298	2.72727	0
1925	0.233107	0.209751	0.00907572	23.1362																	0.107836	0.0946364	0.233107	0.209751	0.0232709	0.00907572	1.51515	0
1926	0.202212	0.167828	0.0162	27.4147																	0.319106	0.260431	0.202212	0.167828	0.0235677	0.0162	0.769231	0.666667
1927	0.189982	0.132616	0.0380754	41.2072																	0.330211	0.246515	0.189982	0.132616	0.0703224	0.0380754	2.10526	1.42857
1928	0.220799	0.162249	0.0490116	39.6089																	0.338726	0.251464	0.220799	0.162249	0.0765297	0.0490116	2.06897	1.66667
1929	0.229348	0.174455	0.0407843	36.8274																	0.280329	0.208104	0.229348	0.174455	0.0516484	0.0407843	1.47059	1.05263
1930	0.0558871	0.0414254	0.00357359	39.2104																	0.129037	0.0633086	0.0558871	0.0414254	0.0102531	0.00357359	0.322581	0
1931	0.264205	0.213063	0.0477874	36.9571																	0.266732	0.207613	0.264205	0.213063	0.0489026	0.0477874	1.72414	1.51515
1932	0.193707	0.163267	0.00940209	23.7302																	0.227675	0.158252	0.193707	0.163267	0.0283944	0.00940209	1.66667	0
1933	0.176652	0.147245	0.0183065	35.9938																	0.228334	0.193357	0.176652	0.147245	0.0253042	0.0183065	0.666667	0.714286
1934	0.121956	0.091294	0.0115648	38.7746																	0.30458	0.225467	0.121956	0.091294	0.0276144	0.0115648	0.909091	0.3125
1935	0.246785	0.185993	0.044406	38.3261																	0.338684	0.244269	0.246785	0.185993	0.0639419	0.044406	1.90476	1.81818
1936	0.248053	0.183077	0.0451	38.7989																	0.338684	0.244269	0.248053	0.183077	0.0639419	0.0451	1.90476	1.81818
1937	0.26004	0.200702	0.0574808	37.3143																	0.335768	0.25097	0.26004	0.200702	0.0764912	0.0574808	2	2.22222
1938	0.18301	0.144833	0.040983	33.3032																	0.290597	0.234982	0.18301	0.144833	0.0619146	0.040983	2.14286	1.93548
1939	0.199966	0.144804	0.0403402	39.9562																	0.339349	0.237488	0.199966	0.144804	0.0714893	0.0403402	2.22222	1.57895
1940	0.23382	0.177523	0.0376982	36.2181																	0.293382	0.211598	0.23382	0.177523	0.0468986	0.0376982	1.29032	1.6
1941	0.0391266	0.0346216	0.0057651	29.4106																	0.078407	0.063023	0.0391266	0.0346216	0.0182618	0.0057651	0.909091	0
1942	0.232875	0.170225	0.0483629	39.8755																	0.331968	0.243523	0.232875	0.170225	0.0715027	0.0483629	2	1.90476
1943	0.234229	0.174972	0.0445051	38.0126																	0.339944	0.254551	0.234229	0.174972	0.068674	0.0445051	2	1.85185
1944	0.268178	0.207846	0.0556977	34.6555																	0.330005	0.253845	0.268178	0.207846	0.0738064	0.0556977	2.22222	2.33333
1945	0.25807	0.185601	0.0527541	40.4512																	0.331968	0.243523	0.25807	0.185601	0.0715027	0.0527541	2	2
1946	0.0535757	0	0.0535757	100																	0.0923019	0.0521766	0.0535757	0	0.0181773	0.0535757	1.2	0.588235
1947	0.199882	0.156565	0.0394907	36.919																	0.320828	0.248037	0.199882	0.156565	0.0676311	0.0394907	2	1.66667
1948	0.260543	0.207761	0.0608778	33.8637																	0.316365	0.255173	0.260543	0.207761	0.0687915	0.0608778	2.33333	2.1875
1949	0.225948	0.162032	0.0464159	39.0044																	0.341711	0.252224	0.225948	0.162032	0.0729805	0.0464159	2.22222	1.57895
1950	0.26867	0.198059	0.0417983	37.5453																	0.296947	0.218231	0.26867	0.198059	0.0466754	0.0417983	1.21212	0.909091
1951	0.259349	0.207916	0.0619181	33.6972																	0.316365	0.255173	0.259349	0.207916	0.0687915	0.0619181	2.33333	1.42857
1952	0.0135764	0.00451892	0.0110099	77.6052																	0.114887	0.0687593	0.0135764	0.00451892	0.0402898	0.0110099	2.5	0.666667
1953	0.25057	0.195449	0.0390769	35.2371																	0.296947	0.218231	0.25057	0.195449	0.0466754	0.0390769	1.21212	1.48148
1954	0.0680066	0.0465692	0.0167075	39.8601																	0.114887	0.0687593	0.0680066	0.0465692	0.0402898	0.0167075	2.5	1.6
1955	0.262742	0.207635	0.0496086	33.5955																	0.311766	0.253868	0.262742	0.207635	0.0620491	0.0496086	1.57895	1.85185
1956	0.221635	0.190725	0.0412367	30.0842																	0.284974	0.238928	0.221635	0.190725	0.0548171	0.0412367	1.66667	1.81818
1957	0.198512	0.156931	0.0402916	34.5149																	0.316365	0.255173	0.198512	0.156931	0.0687915	0.0402916	2.33333	1.85185
1958	0.215464	0.171967	0.0412128	36.6351																	0.31208	0.245833	0.215464	0.171967	0.0595011	0.0412128	2.05882	1.76471
1959	0.054638	0.0403374	0.00385082	36.5064																	0.154863	0.107986	0.054638	0.0403374	0.0125353	0.00385082	0.869565	0
1960	0.0259875	0.0179643	0.00534271	48.6942																	0.0923019	0.0521766	0.0259875	0.0179643	0.0181773	0.00534271	1.2	0
1961	0.0997165	0.0682769	0.0122394	31.4841																	0.231662	0.174534	0.0997165	0.0682769	0.0353205	0.0122394	2.5	0.769231
1962	0.0612623	0.0472121	0.00441299	37.0268																	0.0820649	0.0673222	0.0612623	0.0472121	0.00974115	0.00441299	0.344828	0.4
1963	0.240781	0.189842	0.0388539	34.9241																	0.292885	0.224415	0.240781	0.189842	0.0469281	0.0388539	1.33333	1.25
1964	0.0854271	0.066624	0.013295	30.6443																	0.152038	0.114905	0.0854271	0.066624	0.0323523	0.013295	2.10526	0.666667
1965	0.236407	0.190701	0.0507791	33.2108																	0.302881	0.246618	0.236407	0.190701	0.0643905	0.0507791	2	1.78571
1966	0.193142	0.147519	0.0164619	33.4109																	0.305013	0.237568	0.193142	0.147519	0.0273573	0.0164619	0.714286	0.714286
1967	0.211854	0.183955	0.0458422	27.9073																	0.302402	0.251621	0.211854	0.183955	0.0650814	0.0458422	1.81818	1.81818
1968	0.165428	0.136758	0.0370529	31.4118																	0.297517	0.255172	0.165428	0.136758	0.068681	0.0370529	1.875	1.76471
1969	0.251398	0.185822	0.0502921	38.0264																	0.300942	0.209998	0.251398	0.185822	0.0560378	0.0502921	1.42857	1.25
1970	-0.0154721	-0.0243221	0.00295328	39.718																	0.213546	0.141789	-0.0154721	-0.0243221	0.0327647	0.00295328	1.42857	0.333333
1971	0.0241729	0.0266352	0.000247853	3.42741																	0.154089	0.135491	0.0241729	0.0266352	0.0097119	0.000247853	0.769231	0
1972	-0.00258757	-0.00587678	0.000566583	55.6954																	0.177954	0.12746	-0.00258757	-0.00587678	0.0181683	0.000566583	1.17647	0
1973	0.249059	0.197747	0.0436007	31.9108																	0.297196	0.235508	0.249059	0.197747	0.053438	0.0436007	1.48148	1.42857
1974	0.249936	0.188198	0.0530832	35.4861																	0.303705	0.20906	0.249936	0.188198	0.0603625	0.0530832	1.875	1.47059
1975	0.286225	0.217219	0.0618225	37.5886																	0.360387	0.26309	0.286225	0.217219	0.0801302	0.0618225	2.30769	2.5
1976	0.0360682	0.0379166	0.000931656	3.77588																	0.20556	0.151831	0.0360682	0.0379166	0.0284416	0.000931656	2	0
1977	0.227272	0.178789	0.00733279	36.0278																	0.262497	0.204489	0.227272	0.178789	0.0104315	0.00733279	0.294118	0.952381
1978	0.258875	0.210444	0.0586711	33.3123																	0.312863	0.243249	0.258875	0.210444	0.0686299	0.0586711	2	1.85185
1979	0.229563	0.196288	0.0519915	32.1738																	0.301337	0.243664	0.229563	0.196288	0.0672851	0.0519915	1.5625	1.53846
1980	0.303654	0.230765	0.0583071	37.0296																	0.347147	0.260105	0.303654	0.230765	0.0731757	0.0583071	2	2
1981	0.198884	0.157463	0.00952964	32.1161																	0.297871	0.239655	0.198884	0.157463	0.0145532	0.00952964	0	0.47619
1982	0.226789	0.17286	0.0158602	36.2781																	0.262643	0.201916	0.226789	0.17286	0.0186586	0.0158602	0.909091	0.645161
1983	0.1975	0.158466	0.0167403	31.83																	0.299805	0.231539	0.1975	0.158466	0.0269524	0.0167403	0.689655	0.526316
1984	0.219026	0.168868	0.0140757	33.6285																	0.300164	0.228895	0.219026	0.168868	0.0184806	0.0140757	0.526316	0.555556
1985	0.29348	0.220577	0.0559155	35.6714																	0.35267	0.256054	0.29348	0.220577	0.0691297	0.0559155	1.93548	2.22222
1986	0.0571092	0.042204	0.0142879	51.7095																	0.116103	0.0832112	0.0571092	0.042204	0.0275454	0.0142879	2	0
1987	0.0145783	0.0143621	0.0007363	13.925																	0.168481	0.126852	0.0145783	0.0143621	0.0181666	0.0007363	1.33333	0
1988	0.0502792	0.0492066	0.0108064	41.9412																	0.116103	0.0832112	0.0502792	0.0492066	0.0275454	0.0108064	2	0
1989	0.214143	0.16081	0.0391122	33.5462																	0.360107	0.276941	0.214143	0.16081	0.0699495	0.0391122	2.14286	2.30769
1990	-0.0384162	-0.0581589	0.0108064	36.2429																	0.115146	0.0615439	-0.0384162	-0.0581589	0.035626	0.0108064	1.93548	0
1991	0.303115	0.229477	0.0601044	39.4257																	0.370064	0.271404	0.303115	0.229477	0.0741576	0.0601044	2.14286	2.5
1992	0.23466	0.192707	0.0543424	33.1724																	0.299176	0.244985	0.23466	0.192707	0.07281	0.0543424	1.85185	1.90476
1993	-0.0559451	-0.0541542	0.00126433	3.7001																	0.129177	0.102507	-0.0559451	-0.0541542	0.0131782	0.00126433	0.869565	0
1994	0.188587	0.141779	0.0270126	40.3857																	0.264972	0.203618	0.188587	0.141779	0.0319071	0.0270126	0.833333	1.07143
1995	0.283401	0.204172	0.0632781	34.3786																	0.392017	0.270377	0.283401	0.204172	0.0938277	0.0632781	2.69231	2.63158
1996	0.25522	0.184898	0.0578758	34.1753																	0.392017	0.270377	0.25522	0.184898	0.0938277	0.0578758	2.69231	2.91667
1997	0.0443881	0.0325026	0.00698704	31.6226																	0.176473	0.117104	0.0443881	0.0325026	0.0620232	0.00698704	2.85714	0
1998	0.290683	0.20738	0.065053	33.3907																	0.393202	0.271742	0.290683	0.20738	0.0900527	0.065053	2.5	2.5
[truncated: 262 more rows]

## Sheet: Lake_information
Lake ID	Hylak_id	Lake name	Lake type	Latitude	Longitude	Lake zone	Area (km2)	Volumn (mcm)	Average depth (m)	Elevation (m)
1	123	Hulun	1	48.9791	117.412	Inner Mongolia-Xin Jiang Lake Region	2121.43	13100	6.2	540
2	143	Qinghai	1	36.8841	100.2	Tibetan Plateau Lake Region	4266.55	71600	16.8	3194
3	145	Hungtze	2	33.3077	118.642	Eastern Plain Lake Region	1374.36	13500	9.8	10
4	147	Siling	1	31.7857	88.9859	Tibetan Plateau Lake Region	1749.53	49000	28	4539
5	148	Tai	1	31.1942	120.18	Eastern Plain Lake Region	2329.14	5140	2.2	0
6	149	Nam	1	30.7375	90.6008	Tibetan Plateau Lake Region	1963.82	87120	44.4	4724
7	151	Poyang	1	29.2087	116.347	Eastern Plain Lake Region	2398.32	16350	6.8	10
8	1245	Ulungur	1	47.2598	87.2871	Inner Mongolia-Xin Jiang Lake Region	854.89	6839.32	8	478
9	1250	Jili	1	46.9206	87.4357	Inner Mongolia-Xin Jiang Lake Region	165.81	3471.64	20.9	479
10	1252		1	46.7116	124.374	North-east Plain Lake Region	132.18	914.18	6.9	135
11	1257		1	46.6796	124.116	North-east Plain Lake Region	429.94	2222.7	5.2	136
12	1273	Manas	1	45.8703	85.999	Inner Mongolia-Xin Jiang Lake Region	263.88	1198.39	4.5	244
13	1285		1	45.3382	132.554	North-east Plain Lake Region	157.63	409.03	2.6	66
14	1286	Quagan	1	45.2501	124.274	North-east Plain Lake Region	246.95	666.86	2.7	126
15	1290	Ebi	1	44.8743	82.9685	Inner Mongolia-Xin Jiang Lake Region	564.86	790.81	1.4	194
16	1295	Sai li-mu	1	44.6036	81.1702	Inner Mongolia-Xin Jiang Lake Region	460.42	11105.6	24.1	2072
17	1297		2	43.5931	126.884	North-east Plain Lake Region	193.3	9170	47.4	243
18	1300	Dalai	1	43.2873	116.628	Inner Mongolia-Xin Jiang Lake Region	213.64	1653.07	7.7	1223
19	1304	Bosten	1	41.9696	87.0377	Inner Mongolia-Xin Jiang Lake Region	961.84	8800	9.1	1050
20	1314	Wu-liang-su	1	40.8416	108.761	Inner Mongolia-Xin Jiang Lake Region	327.2	327.2	1	1020
21	1317	Miyun Shuiku	2	40.4949	116.939	Eastern Plain Lake Region	121.66	4375	36	143
22	1323		2	40.0349	117.509	Eastern Plain Lake Region	118.62	1559	13.1	16
23	1325	Xiaoxihaiz Shuiku	1	39.7411	78.7699	Inner Mongolia-Xin Jiang Lake Region	102.82	859.2	8.4	1111
24	1331	Suhai	1	38.868	93.88	Tibetan Plateau Lake Region	102.62	844.95	8.2	2793
25	1336	Hala	1	38.295	97.589	Tibetan Plateau Lake Region	585.6	17567.9	30	4076
26	1339	Gas Hure	1	38.1227	90.7856	Tibetan Plateau Lake Region	123	430.83	3.5	2854
27	1344	Ayakkum	1	37.5556	89.3924	Inner Mongolia-Xin Jiang Lake Region	616.34	6163.41	10	3876
28	1350	Toson	1	37.138	96.9368	Tibetan Plateau Lake Region	142.97	1417.58	9.9	2805
29	1352	Aqqikkol	1	37.0768	88.423	Inner Mongolia-Xin Jiang Lake Region	354.71	4840.26	13.6	4251
30	1353	Dabsan	1	37.0109	95.1596	Tibetan Plateau Lake Region	321.88	629.74	2	2680
31	1357	Arkatag	1	36.3438	89.4153	Inner Mongolia-Xin Jiang Lake Region	225.85	915.73	4.1	4713
32	1358		2	36.0663	100.756	Tibetan Plateau Lake Region	284.65	27630	97.1	2569
33	1359	Dongping	1	35.9832	116.191	Eastern Plain Lake Region	139.85	1144.75	8.2	38
34	1363		2	35.8271	103.199	Inner Mongolia-Xin Jiang Lake Region	115.55	6120	53	1731
35	1364		1	35.9262	90.6288	Tibetan Plateau Lake Region	100.81	1110.7	11	4881
36	1366	Lixi'Oidain	1	35.7462	90.1938	Tibetan Plateau Lake Region	220.78	3678.58	16.7	4870
37	1367	Hoh Sai	1	35.7373	92.8589	Tibetan Plateau Lake Region	261.4	4349.48	16.6	4475
38	1369	Hoh Xil	1	35.5877	91.1333	Tibetan Plateau Lake Region	300.1	3770.13	12.6	4886
39	1370	Zonag	1	35.5586	91.9444	Tibetan Plateau Lake Region	255.38	3759.81	14.7	4753
40	1371	Donggi Cona	1	35.2961	98.5565	Tibetan Plateau Lake Region	231.17	9882.24	42.7	4081
41	1372	Dogaicoring Quang	1	35.3061	89.2677	Tibetan Plateau Lake Region	208.99	1329.48	6.4	4787
42	1373	Aksayquin	1	35.2133	79.8361	Inner Mongolia-Xin Jiang Lake Region	165.96	1589.34	9.6	4844
43	1374	Xijir Ulan	1	35.212	90.3062	Tibetan Plateau Lake Region	269.64	1478.69	5.5	4772
44	1375	Dorge	1	35.2241	92.1376	Tibetan Plateau Lake Region	198.59	3175.37	16	4688
45	1377	Ngoring	1	34.8916	97.7049	Tibetan Plateau Lake Region	617.76	10736	17.4	4267
46	1378	Gozha	1	35.0235	81.0734	Tibetan Plateau Lake Region	248.04	8861.79	35.7	5080
47	1379	Bairab	1	35.0351	83.1309	Tibetan Plateau Lake Region	121.34	972.36	8	4960
48	1382	Bangdag	1	34.9526	81.5643	Tibetan Plateau Lake Region	107.02	910.07	8.5	4904
49	1385	Gyaring	1	34.9302	97.2652	Tibetan Plateau Lake Region	520.58	4670	9	4290
50	1386		1	34.8333	90.4369	Tibetan Plateau Lake Region	372.84	7199.5	19.3	4855
51	1387		1	34.7502	90.6361	Tibetan Plateau Lake Region	108.03	779.83	7.2	4857
52	1388	Weishan	1	34.6095	117.27	Eastern Plain Lake Region	175.3	517.48	3	28
53	1389	Dogai Coring	1	34.5726	89.0256	Tibetan Plateau Lake Region	268.13	6029.7	22.5	4818
54	1391	Memar	1	34.2204	82.307	Tibetan Plateau Lake Region	127.93	1017.43	8	4920
55	1395	Chem	1	34.1587	79.7796	Tibetan Plateau Lake Region	113.96	2281.61	20	4961
56	1396	Luoma	1	34.0633	118.213	Eastern Plain Lake Region	247.63	977.19	3.9	17
57	1397	Aru	1	33.9918	82.3947	Tibetan Plateau Lake Region	104.73	1683.45	16.1	4937
58	1399	Lumajangdong	1	34.0239	81.6174	Tibetan Plateau Lake Region	347.02	15635.2	45.1	4812
59	1401	Gyeze Caka	1	33.952	80.9057	Tibetan Plateau Lake Region	105.06	2068.88	19.7	4525
60	1402		1	33.8525	88.5939	Tibetan Plateau Lake Region	101.5	1295.65	12.8	5062
61	1403	Bangong	1	33.6018	79.6382	Tibetan Plateau Lake Region	332.93	16641.7	50	4239
62	1404	Migriggyangzham	1	33.4461	90.2667	Tibetan Plateau Lake Region	472.55	12166.1	25.7	4935
63	1405	Dorsoidong	1	33.3983	89.8657	Tibetan Plateau Lake Region	378.99	7595.76	20	4929
64	1411	Yaggain Canco	1	33.0185	89.7914	Tibetan Plateau Lake Region	106.31	540.46	5.1	4872
65	1412		1	32.9542	118.076	Eastern Plain Lake Region	145.36	795.96	5.5	11
66	1416	Kaoyu	1	32.7964	119.279	Eastern Plain Lake Region	703.14	5554.91	7.9	2
67	1417	Han Shui	2	32.6931	111.416	Eastern Plain Lake Region	286.45	20890	72.9	134
68	1418	Wabu	1	32.3961	116.891	Eastern Plain Lake Region	140.94	532.36	3.8	16
69	1419		1	32.4494	89.9794	Tibetan Plateau Lake Region	149.16	1227.23	8.2	4615
70	1422	Namru	1	32.0756	90.8637	Tibetan Plateau Lake Region	207.16	2625.63	12.7	4568
71	1424	Na	1	32.028	91.4795	Tibetan Plateau Lake Region	188.28	6340.33	33.7	4585
72	1425	Ta-tse	1	31.8958	87.5352	Tibetan Plateau Lake Region	251.56	2133.58	8.5	4465
73	1426	Bangkog	1	31.7383	89.4937	Tibetan Plateau Lake Region	121.64	736.17	6.1	4527
74	1427	Dogen	1	31.7091	91.1599	Tibetan Plateau Lake Region	134.17	1594.3	11.9	4551
75	1428	Dagze	1	31.7174	88.0014	Tibetan Plateau Lake Region	346.7	6652.73	19.2	4554
76	1429	Ngoin	1	31.5902	88.7268	Tibetan Plateau Lake Region	267.15	10136.7	37.9	4563
77	1430	Chao	1	31.5528	117.573	Eastern Plain Lake Region	786.91	2070	2.6	5
78	1431	Ngangla Ringco	1	31.5431	83.0777	Tibetan Plateau Lake Region	498.06	5000	10	4716
79	1433	P'eng-Ts'o	1	31.5098	90.9675	Tibetan Plateau Lake Region	148.14	1806.4	12.2	4529
80	1434	Ge	1	31.6	119.813	Eastern Plain Lake Region	161.56	475.87	2.9	0
81	1436	Shijiu	1	31.4801	118.917	Eastern Plain Lake Region	206.35	756.86	3.7	4
82	1437	Cha-pu-yeh ch'a-k'a	1	31.424	84.0603	Tibetan Plateau Lake Region	146.74	334.55	2.3	4424
83	1438	Yangcheng	1	31.4317	120.762	Eastern Plain Lake Region	124.24	213.59	1.7	1
84	1439	Ko-jen	1	31.1218	88.3452	Tibetan Plateau Lake Region	477	15334.4	32.1	4649
85	1440	Pa-Mu-Ts'o	1	31.2569	90.5816	Tibetan Plateau Lake Region	200.64	3668.76	18.3	4560
86	1441	Bong	1	31.2153	91.1741	Tibetan Plateau Lake Region	144.14	5514.97	38.3	4666
87	1442	Jen-ch'ing hsiu-pu-ts'o	1	31.2787	83.4495	Tibetan Plateau Lake Region	182.53	3435.06	18.8	4760
88	1443		1	31.2423	84.9603	Tibetan Plateau Lake Region	105.95	1192.32	11.3	4623
89	1444	Kuo-mang	1	31.2157	89.2022	Tibetan Plateau Lake Region	101.75	1482.58	14.6	4629
90	1445	T'a-jo	1	31.138	84.1163	Tibetan Plateau Lake Region	473.71	16152	34.1	4567
91	1446	Nanyi	1	31.1015	118.961	Eastern Plain Lake Region	145.01	678.5	4.7	5
92	1447	Ang-tzu	1	31.0272	87.1441	Tibetan Plateau Lake Region	389.33	3376.32	8.7	4685
93	1448		1	30.9337	89.672	Tibetan Plateau Lake Region	102.74	545.64	5.3	4656
94	1449	Zhari Namco	1	30.9263	85.6175	Tibetan Plateau Lake Region	958.1	23952.4	25	4612
95	1450	Tangra	1	31.0715	86.6094	Tibetan Plateau Lake Region	825.06	99007.4	120	4535
96	1451	P'a-lung	1	30.8897	83.58	Tibetan Plateau Lake Region	141.17	2136.62	15.1	5101
97	1452	La-ang	1	30.6892	81.2338	Tibetan Plateau Lake Region	261.27	8482.36	32.5	4570
98	1453	Three Gorges Reservoir	2	30.8058	109.577	Yunnan-Guizhou Plateau Lake Region	852.97	39300	46.1	62
99	1454	Ma-p'ang yung-ts'o	1	30.685	81.471	Tibetan Plateau Lake Region	413.6	18537.4	44.8	4585
100	1456	Chang	1	30.433	112.419	Eastern Plain Lake Region	128.23	370.69	2.9	27
101	1458	Liangzi	1	30.2445	114.519	Eastern Plain Lake Region	302.36	2252.43	7.4	16
102	1459		1	30.2096	84.8005	Tibetan Plateau Lake Region	141.9	5378.29	37.9	5198
103	1460	Po	1	30.1644	116.447	Eastern Plain Lake Region	128.37	735.18	5.7	9
104	1461	Daguan	1	30.027	116.326	Eastern Plain Lake Region	261.58	1565.44	6	9
105	1462	Futou	1	30.0117	114.217	Eastern Plain Lake Region	101.95	534.15	5.2	17
106	1463	Longgan	1	29.9453	116.185	Eastern Plain Lake Region	302.31	1655.15	5.5	9
107	1464	Hong	1	29.8605	113.353	Eastern Plain Lake Region	215.13	473.4	2.2	19
108	1465		1	29.8457	85.7205	Tibetan Plateau Lake Region	110.98	2031.43	18.3	5145
109	1467		2	29.5506	118.975	Eastern Plain Lake Region	424.57	21626	50.9	100
110	1470	Dongting	1	29.3505	112.931	Eastern Plain Lake Region	143.81	429.27	3	19
111	1473	Yamdrok	3	28.9526	90.7017	Tibetan Plateau Lake Region	566.97	16000	28.2	4442
112	1474	P'ei-k'u t'so	1	28.8914	85.5853	Tibetan Plateau Lake Region	277.69	16193.2	58.3	4580
113	1475		2	28.4499	110.391	Eastern Plain Lake Region	113.79	4200	36.9	100
114	1476	Junshan	1	28.5338	116.338	Eastern Plain Lake Region	151.81	1144.94	7.5	14
115	1477	P'u-mo-ts'o	1	28.5658	90.3982	Tibetan Plateau Lake Region	283.19	10304.8	36.4	5013
116	1478		2	25.8723	113.397	Eastern Plain Lake Region	130.58	9200	70.5	274
117	1483	Dian Chi	1	24.8054	102.692	Yunnan-Guizhou Plateau Lake Region	298.34	5862.52	19.7	1886
118	1485	Fuxian	1	24.5199	102.886	Yunnan-Guizhou Plateau Lake Region	215.37	14055.5	65.3	1721
119	1491		2	23.8107	114.537	Eastern Plain Lake Region	264.53	13896	52.5	100
120	13792		1	49.8614	118.648	Inner Mongolia-Xin Jiang Lake Region	16.94	32.7	1.9	525
121	13849		1	49.2962	119.229	Inner Mongolia-Xin Jiang Lake Region	18.39	89	4.8	587
122	13906		1	48.7528	128.84	North-east Plain Lake Region	30.75	235.51	7.7	381
123	13911		1	48.8131	87.0547	Inner Mongolia-Xin Jiang Lake Region	42.72	3028.71	70.9	1363
124	13918		1	48.7205	126.203	North-east Plain Lake Region	14.32	51.9	3.6	275
125	13942		1	48.3198	117.447	Inner Mongolia-Xin Jiang Lake Region	23.7	34.25	1.4	554
126	13948		1	48.2707	134.276	North-east Plain Lake Region	10.52	42.8	4.1	35
127	13953		1	48.2145	119.054	Inner Mongolia-Xin Jiang Lake Region	19.22	42.46	2.2	700
128	13968		1	47.9516	123.443	North-east Plain Lake Region	23.82	185.18	7.8	200
129	13975		1	47.824	125.337	North-east Plain Lake Region	14.33	14.71	1	185
130	13988		1	47.6461	127.155	North-east Plain Lake Region	16.93	85.28	5	233
131	13990		1	47.6378	88.2113	Inner Mongolia-Xin Jiang Lake Region	13.45	63	4.7	658
132	14012		1	47.2336	126.512	North-east Plain Lake Region	18.69	65.4	3.5	165
133	14016		1	47.1854	89.7354	Inner Mongolia-Xin Jiang Lake Region	19.8	403.97	20.4	1151
134	14033		1	46.8697	124.388	North-east Plain Lake Region	22.41	99.34	4.4	136
135	14034		1	46.8691	123.921	North-east Plain Lake Region	19.08	49	2.6	136
136	14038		1	46.8538	123.144	North-east Plain Lake Region	13.3	24.89	1.9	142
137	14041		1	46.8173	125.124	North-east Plain Lake Region	49.96	49.96	1	146
138	14045		1	46.8228	124.288	North-east Plain Lake Region	12.28	14.27	1.2	136
139	14046		1	46.7985	124.918	North-east Plain Lake Region	10.36	10.36	1	144
140	14048		1	46.7426	87.9889	Inner Mongolia-Xin Jiang Lake Region	25.09	100.86	4	569
141	14064		1	46.6377	125.38	North-east Plain Lake Region	24.53	24.53	1	143
142	14065		1	46.627	125.236	North-east Plain Lake Region	25.97	25.97	1	144
143	14086		1	46.3768	125.501	North-east Plain Lake Region	74.09	282.11	3.8	141
144	14088		1	46.3218	132.862	North-east Plain Lake Region	16.87	90.24	5.4	82
145	14092		1	46.3223	121.889	Inner Mongolia-Xin Jiang Lake Region	45.32	938.79	20.7	349
146	14099		1	46.293	124.092	North-east Plain Lake Region	44.07	185.03	4.2	130
147	14101		1	46.2839	122.932	Inner Mongolia-Xin Jiang Lake Region	16.43	51.81	3.2	144
148	14102		1	46.2714	123.082	Inner Mongolia-Xin Jiang Lake Region	29.81	65.47	2.2	133
149	14103		1	46.2708	126.623	North-east Plain Lake Region	23.43	38.9	1.7	130
150	14120		1	46.0999	124.642	North-east Plain Lake Region	14.76	17.56	1.2	126
151	14130		1	45.9675	123.941	North-east Plain Lake Region	15.64	15.64	1	126
152	14131		1	45.969	124.531	North-east Plain Lake Region	14.76	17.36	1.2	126
153	14138		1	45.9982	124.323	North-east Plain Lake Region	72.7	97.04	1.3	127
154	14153		1	45.9252	124.444	North-east Plain Lake Region	73.78	130.4	1.8	125
155	14154		1	45.9149	85.7822	Inner Mongolia-Xin Jiang Lake Region	19.4	32.52	1.7	271
156	14169		1	45.7948	131.012	North-east Plain Lake Region	14.18	149.65	10.6	170
157	14170		1	45.8464	124.801	North-east Plain Lake Region	79.67	266.17	3.3	127
158	14177	Yueliang Pao	1	45.7167	123.917	North-east Plain Lake Region	98.83	205.76	2.1	125
159	14186		1	45.6672	131.806	North-east Plain Lake Region	32.75	262.73	8	119
160	14193		1	45.5745	132.661	North-east Plain Lake Region	15.41	15.41	1	78
161	14211		1	45.3698	124.475	North-east Plain Lake Region	15.63	15.63	1	124
162	14216		1	45.3549	124.25	North-east Plain Lake Region	16.62	20.3	1.2	125
163	14220		1	45.3055	122.356	North-east Plain Lake Region	17.06	26.45	1.6	159
164	14228		1	45.1885	124.468	North-east Plain Lake Region	24.32	38.68	1.6	127
165	14241		1	45.0745	122.348	North-east Plain Lake Region	20.67	27.28	1.3	162
166	14243		1	45.0516	122.286	North-east Plain Lake Region	18.7	51.94	2.8	162
167	14253		1	44.9906	123.842	North-east Plain Lake Region	13.2	33.62	2.5	120
168	14265		1	44.7707	84.595	Inner Mongolia-Xin Jiang Lake Region	15.85	19.89	1.3	314
169	14268		1	44.7106	127.624	North-east Plain Lake Region	25.15	540.76	21.5	220
170	14275		1	44.5706	84.3456	Inner Mongolia-Xin Jiang Lake Region	19.54	63.33	3.2	367
171	14281		1	44.4789	85.9379	Inner Mongolia-Xin Jiang Lake Region	15.25	15.25	1	388
172	14286		1	44.4377	85.9934	Inner Mongolia-Xin Jiang Lake Region	10.06	10.97	1.1	388
173	14287		1	44.4462	86.1453	Inner Mongolia-Xin Jiang Lake Region	13.09	40.86	3.1	398
174	14288		1	44.4376	86.2214	Inner Mongolia-Xin Jiang Lake Region	20.36	38.81	1.9	408
175	14290		1	44.4206	126.691	North-east Plain Lake Region	17.53	78.41	4.5	196
176	14301		1	44.2293	87.6516	Inner Mongolia-Xin Jiang Lake Region	10.4	10.4	1	459
177	14308		1	44.1224	87.5525	Inner Mongolia-Xin Jiang Lake Region	12.27	12.62	1	481
178	14310		1	44.0418	124.939	North-east Plain Lake Region	27.3	43.62	1.6	181
179	14313		1	43.9002	128.934	North-east Plain Lake Region	73.44	3555.53	48.4	343
180	14329		1	43.6755	125.354	North-east Plain Lake Region	43.29	399.36	9.2	211
181	14346		1	43.4942	87.9181	Inner Mongolia-Xin Jiang Lake Region	29.93	150.49	5	1090
182	14351		1	43.4469	115.005	Inner Mongolia-Xin Jiang Lake Region	22.96	49.12	2.1	1012
183	14356		1	43.3983	88.1196	Inner Mongolia-Xin Jiang Lake Region	16.13	46.99	2.9	1069
184	14359		1	43.3883	94.2331	Inner Mongolia-Xin Jiang Lake Region	29.2	91.67	3.1	1893
185	14363		1	43.3807	120.947	Inner Mongolia-Xin Jiang Lake Region	13.78	16.64	1.2	274
186	14366		1	43.274	116.918	Inner Mongolia-Xin Jiang Lake Region	21.26	59.75	2.8	1242
187	14371		2	43.1914	124.821	North-east Plain Lake Region	98.2	1800	18.3	217
188	14389		2	42.7303	119.682	Inner Mongolia-Xin Jiang Lake Region	59.39	2560	43.1	433
189	14392		2	42.7598	124.328	North-east Plain Lake Region	13.28	206	15.5	149
190	14396		2	42.6014	127.143	North-east Plain Lake Region	84.79	5320	62.7	404
191	14401		2	42.6451	123.316	North-east Plain Lake Region	15.01	30	2	82
192	14408		2	42.5372	124.218	North-east Plain Lake Region	37.13	971	26.2	125
193	14424		2	42.2481	123.992	North-east Plain Lake Region	20.78	650	31.3	97
194	14427		2	42.1244	124.249	North-east Plain Lake Region	11.22	210	18.7	185
195	14440		2	41.8786	124.163	North-east Plain Lake Region	51.15	2187	42.8	120
196	14444		1	41.7409	82.4098	Inner Mongolia-Xin Jiang Lake Region	23.11	228.88	9.9	1142
197	14445		1	41.7167	115.711	Eastern Plain Lake Region	13.92	113.43	8.1	1385
198	14450		1	41.6416	82.8096	Inner Mongolia-Xin Jiang Lake Region	10.91	10.91	1	1019
199	14464		2	41.4718	126.527	North-east Plain Lake Region	45.93	3911	85.2	284
200	14469		2	41.3438	124.219	North-east Plain Lake Region	34.75	2170	62.4	241
201	14470		2	41.2856	125.478	North-east Plain Lake Region	89.51	3450	38.5	298
202	14474		2	41.2542	123.541	North-east Plain Lake Region	31.93	791	24.8	94
203	14479		2	41.0809	123.347	North-east Plain Lake Region	15.28	723	47.3	98
204	14480		2	41.118	125.333	North-east Plain Lake Region	11.74	123	10.5	218
205	14491		2	40.9799	125.284	North-east Plain Lake Region	17.08	289	16.9	191
206	14496		2	40.9671	122.145	North-east Plain Lake Region	15.13	40	2.6	3
207	14501		2	40.9583	126.039	North-east Plain Lake Region	30.51	630	20.6	160
208	14520	Tai	1	40.5784	112.687	Inner Mongolia-Xin Jiang Lake Region	86.94	236.29	2.7	1218
209	14521		1	40.5297	87.5411	Inner Mongolia-Xin Jiang Lake Region	37.03	37.03	1	855
210	14525		1	40.5535	96.336	Inner Mongolia-Xin Jiang Lake Region	26.83	67.1	2.5	1304
211	14526		1	40.5655	122.337	North-east Plain Lake Region	16.39	16.39	1	0
212	14529		1	40.5449	122.366	North-east Plain Lake Region	11.86	11.86	1	0
213	14531		1	40.4802	81.0687	Inner Mongolia-Xin Jiang Lake Region	41.02	41.02	1	1019
214	14534		1	40.4979	122.343	North-east Plain Lake Region	16.29	16.29	1	0
215	14538		1	40.4117	80.7233	Inner Mongolia-Xin Jiang Lake Region	25.97	25.97	1	1029
216	14543		2	40.4265	118.291	Eastern Plain Lake Region	17.96	2930	163.2	200
217	14551	Guanting Shuiku	2	40.3228	115.683	Eastern Plain Lake Region	90.08	2270	25.2	473
218	14553		2	40.2271	118.302	Eastern Plain Lake Region	19.34	337	17.4	132
219	14557		1	40.0603	124.145	North-east Plain Lake Region	11	164.4	14.9	22
220	14565		2	39.9942	119.208	Eastern Plain Lake Region	13.9	353	25.4	45
221	14567		2	39.9728	113.757	Inner Mongolia-Xin Jiang Lake Region	47.09	580	12.3	948
222	14568		1	39.9567	123.15	North-east Plain Lake Region	11.42	100.94	8.8	39
223	14571		1	39.8471	122.842	North-east Plain Lake Region	10.33	64.18	6.2	38
224	14572		1	39.8325	78.9646	Inner Mongolia-Xin Jiang Lake Region	36.48	87.85	2.4	1100
225	14573		2	39.8672	122.508	North-east Plain Lake Region	32.18	930	28.9	60
226	14574		1	39.7726	78.4364	Inner Mongolia-Xin Jiang Lake Region	26.14	26.14	1	1120
227	14575		1	39.7165	79.0358	Inner Mongolia-Xin Jiang Lake Region	47.49	207.44	4.4	1100
228	14576		1	39.7898	77.3336	Inner Mongolia-Xin Jiang Lake Region	18.9	18.9	1	1166
229	14582		1	39.7601	118.302	Eastern Plain Lake Region	11.99	40.81	3.4	30
230	14593		2	39.5989	111.43	Inner Mongolia-Xin Jiang Lake Region	22.11	900	40.7	962
231	14597		1	39.4226	117.363	Eastern Plain Lake Region	12.12	12.12	1	4
232	14607		1	39.2449	118.004	Eastern Plain Lake Region	36.86	36.86	1	1
233	14617		1	39.19	109	Inner Mongolia-Xin Jiang Lake Region	12.95	16.83	1.3	1268
234	14624		1	39.1853	118.235	Eastern Plain Lake Region	92.39	92.39	1	0
235	14629		1	39.0927	109.886	Inner Mongolia-Xin Jiang Lake Region	46.41	154.07	3.3	1223
236	14637		1	39.0653	94.214	Tibetan Plateau Lake Region	12.79	12.79	1	2808
237	14638		1	39.059	77.6848	Inner Mongolia-Xin Jiang Lake Region	10.63	10.63	1	1167
238	14663		1	38.7811	77.258	Inner Mongolia-Xin Jiang Lake Region	29.15	29.68	1	1188
239	14666		1	38.7849	117.529	Eastern Plain Lake Region	10.13	10.13	1	1
240	14668		2	38.7523	114.771	Eastern Plain Lake Region	32.38	1071	33.1	133
241	14670		2	38.7454	114.474	Eastern Plain Lake Region	33.74	1389	41.2	191
242	14687		1	38.4032	102.89	Inner Mongolia-Xin Jiang Lake Region	15.56	36.99	2.4	1416
243	14691		1	38.3656	77.4257	Inner Mongolia-Xin Jiang Lake Region	16.9	19.7	1.2	1212
244	14692		1	38.3399	117.628	Eastern Plain Lake Region	10	11.84	1.2	2
245	14697		2	38.3413	113.99	Eastern Plain Lake Region	39.15	1571	40.1	190
246	14703		2	38.2477	114.272	Eastern Plain Lake Region	36.31	1210	33.3	116
247	14721		2	38.0627	111.903	Inner Mongolia-Xin Jiang Lake Region	21.08	733	34.8	1119
248	14722		1	38.0603	117.962	Eastern Plain Lake Region	12.98	12.98	1	2
249	14725		1	37.9881	117.967	Eastern Plain Lake Region	30.02	30.02	1	1
250	14728		2	37.8845	105.993	Inner Mongolia-Xin Jiang Lake Region	54.11	735	13.6	1158
251	14731		1	37.8334	95.2434	Tibetan Plateau Lake Region	33.71	43.49	1.3	3149
252	14748		1	37.4863	95.5164	Tibetan Plateau Lake Region	61.76	198.19	3.2	3173
253	14757		1	37.3893	118.832	Eastern Plain Lake Region	54.72	54.72	1	-1
254	14760		1	37.3014	90.3076	Inner Mongolia-Xin Jiang Lake Region	11.36	21.61	1.9	3885
255	14765		1	37.2845	96.8939	Tibetan Plateau Lake Region	54.33	90.28	1.7	2814
256	14771		1	37.1292	97.5522	Tibetan Plateau Lake Region	28.31	67.75	2.4	2849
257	14774		1	37.1029	119.69	Eastern Plain Lake Region	10.12	10.12	1	0
258	14775		1	37.0743	119.642	Eastern Plain Lake Region	49.78	49.78	1	0
259	14781		1	37.0825	90.5458	Inner Mongolia-Xin Jiang Lake Region	19.21	189.41	9.9	4089
260	14787		1	37.008	100.567	Tibetan Plateau Lake Region	47.38	185.88	3.9	3197
261	14789		1	37.0603	94.3145	Tibetan Plateau Lake Region	99.26	157.22	1.6	2679
262	14791		1	36.9755	90.7478	Inner Mongolia-Xin Jiang Lake Region	18.3	74.16	4.1	4103
263	14794		1	36.9381	120.455	Eastern Plain Lake Region	11.88	24.47	2.1	64
264	14795		1	36.9503	98.1125	Tibetan Plateau Lake Region	99.91	180.4	1.8	2937
265	14797		1	36.8347	98.4569	Tibetan Plateau Lake Region	46.45	85.32	1.8	2938
266	14799		1	36.894	100.512	Tibetan Plateau Lake Region	23.71	36.29	1.5	3194
267	14803		1	36.8171	95.2609	Tibetan Plateau Lake Region	10.42	12.82	1.2	2680
268	14806		1	36.7748	95.3163	Tibetan Plateau Lake Region	47	55.31	1.2	2680
269	14812		1	36.7303	95.3823	Tibetan Plateau Lake Region	15.03	17.35	1.2	2679
270	14815		1	36.5886	84.4563	Inner Mongolia-Xin Jiang Lake Region	11.63	107.19	9.2	4233
271	14821		1	36.4819	119.422	Eastern Plain Lake Region	99.99	394.44	3.9	33
272	14827		2	36.4052	114.296	Eastern Plain Lake Region	11.83	181	15.3	105
273	14828		1	36.3862	90.6864	Inner Mongolia-Xin Jiang Lake Region	26.41	132.91	5	4854
274	14831		2	36.2945	113.05	Inner Mongolia-Xin Jiang Lake Region	22.58	199.5	8.8	897
275	14832		1	36.2893	88.2787	Tibetan Plateau Lake Region	26.78	92.74	3.5	4873
276	14833		2	36.2795	114.187	Eastern Plain Lake Region	15.19	1090	71.8	127
277	14835		1	36.2578	89.5649	Inner Mongolia-Xin Jiang Lake Region	24.64	28.33	1.1	4713
278	14836		1	36.1864	88.1478	Tibetan Plateau Lake Region	24.33	136.75	5.6	4877
279	14837		1	36.1684	89.3217	Tibetan Plateau Lake Region	16.16	21.74	1.3	4878
280	14838		1	36.1437	88.9671	Tibetan Plateau Lake Region	11.92	60.59	5.1	4841
281	14839		2	36.1515	101.764	Tibetan Plateau Lake Region	31.9	1650	51.7	2160
282	14840		2	35.9866	103.238	Inner Mongolia-Xin Jiang Lake Region	17.28	280	16.2	1620
283	14843		1	36.048	86.0154	Inner Mongolia-Xin Jiang Lake Region	16.34	84.15	5.1	4902
284	14844		1	36.0221	88.5221	Tibetan Plateau Lake Region	16.77	140.3	8.4	4848
285	14845		1	36.011	88.7758	Tibetan Plateau Lake Region	80.39	625.86	7.8	4856
286	14846		1	35.9944	88.1094	Tibetan Plateau Lake Region	17.36	212.05	12.2	4841
287	14847		1	35.9812	87.3573	Tibetan Plateau Lake Region	46.8	491.5	10.5	4807
288	14848		1	35.9934	93.2559	Tibetan Plateau Lake Region	38.67	170.96	4.4	4438
289	14849		1	35.9918	90.1149	Tibetan Plateau Lake Region	34.49	213.94	6.2	5002
290	14851		1	35.9766	89.2232	Tibetan Plateau Lake Region	18.9	106.28	5.6	4881
291	14853		1	35.9232	86.9695	Tibetan Plateau Lake Region	30.6	100	3.3	4792
292	14856		1	35.8994	85.2794	Inner Mongolia-Xin Jiang Lake Region	10.39	43.65	4.2	4940
293	14857		2	35.9011	118.539	Eastern Plain Lake Region	15.68	509	32.5	167
294	14861		2	35.9134	102.068	Tibetan Plateau Lake Region	17.05	692	40.6	1997
295	14862		1	35.8685	78.5694	Inner Mongolia-Xin Jiang Lake Region	10.11	91.53	9.1	4701
296	14864		1	35.8044	89.4186	Tibetan Plateau Lake Region	87.44	913.77	10.5	4858
297	14865		2	35.8023	118.844	Eastern Plain Lake Region	18.95	410	21.6	153
298	14867		1	35.7701	83.4671	Inner Mongolia-Xin Jiang Lake Region	12.28	28.05	2.3	4902
299	14870		1	35.7376	81.561	Inner Mongolia-Xin Jiang Lake Region	10.33	50.37	4.9	4672
300	14871		1	35.7387	86.7008	Tibetan Plateau Lake Region	49.9	655.33	13.1	4882
301	14872		1	35.6964	91.3736	Tibetan Plateau Lake Region	53.69	428.79	8	4886
302	14873		2	35.6745	118.106	Eastern Plain Lake Region	25.58	782	30.6	166
303	14875		1	35.6886	87.2653	Tibetan Plateau Lake Region	43.79	234.85	5.4	4848
304	14877		1	35.6708	81.6196	Inner Mongolia-Xin Jiang Lake Region	14.85	263.43	17.7	4669
305	14878		1	35.6016	90.623	Tibetan Plateau Lake Region	99.99	1735.38	17.4	4911
306	14879		1	35.6418	79.3625	Inner Mongolia-Xin Jiang Lake Region	43.16	412.94	9.6	4760
307	14880		1	35.6112	90.3672	Tibetan Plateau Lake Region	20.39	149.28	7.3	4908
308	14881		1	35.5823	93.1785	Tibetan Plateau Lake Region	26.59	212.23	8	4466
309	14883		1	35.5733	97.1213	Tibetan Plateau Lake Region	33.27	151.03	4.5	4101
310	14884		1	35.5671	82.7547	Tibetan Plateau Lake Region	91.01	904.86	9.9	5049
311	14889		1	35.5333	93.4085	Tibetan Plateau Lake Region	40.28	164.25	4.1	4439
312	14890		1	35.5246	93.199	Tibetan Plateau Lake Region	10.2	89.73	8.8	4472
313	14892		1	35.4524	88.4419	Tibetan Plateau Lake Region	22.21	60.05	2.7	4815
314	14893		1	35.4532	119.296	Eastern Plain Lake Region	21.62	178.28	8.2	38
315	14894		1	35.4303	84.6541	Tibetan Plateau Lake Region	59.34	367.88	6.2	4778
316	14895		1	35.4134	88.3802	Tibetan Plateau Lake Region	64.77	206.69	3.2	4815
317	14896		1	35.4194	95.1008	Tibetan Plateau Lake Region	20.57	68.89	3.3	4572
318	14897		2	35.3343	118.875	Eastern Plain Lake Region	13.34	300	22.5	120
319	14898		1	35.3301	91.8593	Tibetan Plateau Lake Region	53.86	199.46	3.7	4783
320	14899		1	35.3237	95.6036	Tibetan Plateau Lake Region	19.75	91.65	4.6	4395
321	14900		1	35.2831	87.2583	Tibetan Plateau Lake Region	42.96	122.41	2.8	4744
322	14901		1	35.2976	83.1205	Tibetan Plateau Lake Region	86.02	654.1	7.6	4889
323	14902		1	35.2835	91.9286	Tibetan Plateau Lake Region	12.75	128.25	10.1	4783
324	14903		1	35.2391	90.9135	Tibetan Plateau Lake Region	15.93	127.45	8	4844
325	14904		1	35.3057	99.1787	Tibetan Plateau Lake Region	47.44	665.83	14	4127
326	14905		1	35.2719	89.9462	Tibetan Plateau Lake Region	34.44	257.34	7.5	4770
327	14906		1	35.211	95.1266	Tibetan Plateau Lake Region	20.32	68.56	3.4	4535
328	14907		1	35.23	91.2071	Tibetan Plateau Lake Region	13.22	41.47	3.1	4782
329	14908		1	35.2035	90.5328	Tibetan Plateau Lake Region	51.96	224.31	4.3	4772
330	14909		1	35.2178	90.0033	Tibetan Plateau Lake Region	26.88	162.31	6	4771
331	14910		1	35.215	117.354	Eastern Plain Lake Region	12.5	102.11	8.2	122
332	14912		1	35.2477	116.641	Eastern Plain Lake Region	58.73	58.73	1	32
333	14913		1	35.1293	86.7489	Tibetan Plateau Lake Region	81.87	260.87	3.2	4793
334	14914		1	35.0682	90.5363	Tibetan Plateau Lake Region	65.1	277.92	4.3	4797
335	14916		1	35.0462	87.068	Tibetan Plateau Lake Region	12.56	50.88	4.1	4795
336	14917		1	35.0501	86.9622	Tibetan Plateau Lake Region	38.45	175.47	4.6	4800
337	14919		1	35.0341	87.656	Tibetan Plateau Lake Region	19.9	39.29	2	4764
338	14920		1	35.021	88.051	Tibetan Plateau Lake Region	26.14	27.3	1	4825
339	14921		1	34.9646	97.4749	Tibetan Plateau Lake Region	10.18	32.94	3.2	4290
340	14923		1	35.0019	111.031	Inner Mongolia-Xin Jiang Lake Region	37.81	57.58	1.5	318
341	14925		1	34.9536	89.2357	Tibetan Plateau Lake Region	27.3	82.38	3	4847
342	14926		2	34.9491	118.954	Eastern Plain Lake Region	13.32	300	22.5	23
343	14927		2	34.9413	112.313	Eastern Plain Lake Region	61.59	12650	205.4	206
344	14929		1	34.9057	88.3882	Tibetan Plateau Lake Region	15.58	129.73	8.3	4899
345	14930		1	34.88	81.9599	Tibetan Plateau Lake Region	39.48	597.27	15.1	5048
346	14931		2	34.8865	117.816	Eastern Plain Lake Region	17.49	200	11.4	65
347	14932		1	34.9183	82.2174	Tibetan Plateau Lake Region	13.67	50.23	3.7	5103
348	14933		1	34.8941	79.3616	Inner Mongolia-Xin Jiang Lake Region	22.52	51.36	2.3	5202
349	14935		1	34.8123	98.0974	Tibetan Plateau Lake Region	27.54	297.51	10.8	4214
350	14937		1	34.8782	89.0565	Tibetan Plateau Lake Region	17.44	133.3	7.6	4872
351	14938		1	34.7883	98.1977	Tibetan Plateau Lake Region	32.12	446.17	13.9	4209
352	14939		1	34.7822	98.291	Tibetan Plateau Lake Region	22.39	233.9	10.4	4208
353	14940		1	34.806	92.2249	Tibetan Plateau Lake Region	53.82	198.58	3.7	4805
354	14941		2	34.7813	118.833	Eastern Plain Lake Region	38.93	300	7.7	19
355	14942		1	34.7648	80.167	Tibetan Plateau Lake Region	11.25	144.44	12.8	5116
356	14943		1	34.7383	81.8942	Tibetan Plateau Lake Region	71.81	539	7.5	5039
357	14944		1	34.7129	89.026	Tibetan Plateau Lake Region	42.01	553.69	13.2	4839
358	14945		1	34.7086	86.3956	Tibetan Plateau Lake Region	26.09	77.81	3	4921
359	14948		1	34.6841	79.6933	Inner Mongolia-Xin Jiang Lake Region	50.75	237.22	4.7	5187
360	14952		1	34.6508	88.7009	Tibetan Plateau Lake Region	66.84	442.9	6.6	4818
361	14954	Lung Mu	1	34.6144	80.4568	Tibetan Plateau Lake Region	97.7	1033.65	10.6	5004
362	14956		1	34.6075	80.2488	Tibetan Plateau Lake Region	24.56	176.62	7.2	5051
363	14958		1	34.578	87.2106	Tibetan Plateau Lake Region	14.58	33.08	2.3	4919
364	14959	Orba	1	34.534	81.0353	Tibetan Plateau Lake Region	91.22	1963.82	21.5	5194
365	14960		1	34.5758	87.3067	Tibetan Plateau Lake Region	38.37	297.78	7.8	4920
366	14962		1	34.5591	90.8538	Tibetan Plateau Lake Region	14.69	223.47	15.2	4854
367	14963		2	34.5985	107.193	Inner Mongolia-Xin Jiang Lake Region	11.96	390	32.6	707
368	14964		1	34.5281	89.1231	Tibetan Plateau Lake Region	25.21	156.76	6.2	4818
369	14965		1	34.5338	84.7021	Tibetan Plateau Lake Region	13.68	17	1.2	5057
370	14966		1	34.4782	81.7945	Tibetan Plateau Lake Region	61.08	607.01	9.9	5099
371	14967		1	34.511	87.0948	Tibetan Plateau Lake Region	15.98	33.94	2.1	4922
372	14968		1	34.491	97.7236	Tibetan Plateau Lake Region	21.8	70.41	3.2	4416
373	14969		1	34.4953	80.4433	Tibetan Plateau Lake Region	11.54	204.29	17.7	5021
374	14970		1	34.4957	98.7435	Tibetan Plateau Lake Region	10.09	56.12	5.6	4167
375	14972		1	34.4407	81.9423	Tibetan Plateau Lake Region	61.93	996.63	16.1	5100
376	14973		1	34.4399	88.5793	Tibetan Plateau Lake Region	13.56	129.67	9.6	4914
377	14974		1	34.4296	88.07	Tibetan Plateau Lake Region	10.83	31.25	2.9	4825
378	14975		1	34.433	82.3363	Tibetan Plateau Lake Region	23.17	93.26	4	5095
379	14976		1	34.4279	83.557	Tibetan Plateau Lake Region	11.41	21.75	1.9	4918
380	14977		1	34.4022	85.767	Tibetan Plateau Lake Region	87.28	3060.41	35.1	5166
381	14978		1	34.3964	87.9988	Tibetan Plateau Lake Region	27.41	129.15	4.7	4829
382	14979		1	34.3898	84.2498	Tibetan Plateau Lake Region	31.4	70.19	2.2	4813
383	14980		1	34.3833	89.2079	Tibetan Plateau Lake Region	20.62	173.18	8.4	4840
384	14981		2	34.3896	118.727	Eastern Plain Lake Region	18.86	100	5.3	12
385	14982		1	34.4203	91.0326	Tibetan Plateau Lake Region	25.07	381.46	15.2	4788
386	14983		1	34.3665	87.4953	Tibetan Plateau Lake Region	30.24	95.99	3.2	4883
387	14985		1	34.3204	98.7461	Tibetan Plateau Lake Region	11.63	47.4	4.1	4173
388	14986		1	34.3133	98.6556	Tibetan Plateau Lake Region	31.28	211.01	6.7	4174
389	14988		1	34.3406	91.5921	Tibetan Plateau Lake Region	67.75	493.01	7.3	4675
390	14990		1	34.2883	89.7139	Tibetan Plateau Lake Region	11.85	16.29	1.4	5086
391	14991		1	34.2653	85.719	Tibetan Plateau Lake Region	24.74	605.46	24.5	5204
392	14992		2	34.2037	111.266	Eastern Plain Lake Region	19.49	1175	60.3	513
393	14993		1	34.2441	83.811	Tibetan Plateau Lake Region	33.49	83.05	2.5	4886
394	14994		1	34.2238	89.7435	Tibetan Plateau Lake Region	10.64	18.72	1.8	5039
395	14995		2	34.1762	112.157	Eastern Plain Lake Region	57.27	1320	23	311
396	14996		1	34.1957	91.6905	Tibetan Plateau Lake Region	11.62	46.48	4	4649
397	14997		1	34.1944	87.7952	Tibetan Plateau Lake Region	14.42	62.11	4.3	4935
398	14998		1	34.1713	83.15	Tibetan Plateau Lake Region	32.97	280.67	8.5	5021
399	14999		1	34.1673	88.4393	Tibetan Plateau Lake Region	36.65	358.49	9.8	4913
400	15002		1	34.0961	90.2635	Tibetan Plateau Lake Region	40.23	231.62	5.8	5275
401	15005		1	34.0491	85.607	Tibetan Plateau Lake Region	38.76	459.19	11.8	4880
402	15007		1	34.0195	97.2144	Tibetan Plateau Lake Region	17.59	59.44	3.4	4531
403	15008		1	34.0116	89.9532	Tibetan Plateau Lake Region	65.27	843.67	12.9	4988
404	15009		1	33.9747	86.0461	Tibetan Plateau Lake Region	19.27	75.05	3.9	4971
405	15010		1	33.9691	86.4934	Tibetan Plateau Lake Region	38.83	134.82	3.5	4909
406	15012		1	33.919	86.6995	Tibetan Plateau Lake Region	23.72	112.56	4.7	4822
407	15013		1	33.8895	91.1956	Tibetan Plateau Lake Region	80.93	797.01	9.8	4922
408	15014		1	33.8616	87.018	Tibetan Plateau Lake Region	67.52	157.16	2.3	4836
409	15015		1	33.863	88.318	Tibetan Plateau Lake Region	44.76	206.55	4.6	4942
410	15016		1	33.87	89.9306	Tibetan Plateau Lake Region	17.32	48.02	2.8	4973
411	15017		1	33.8111	90.5155	Tibetan Plateau Lake Region	15.76	94.22	6	5062
412	15018		1	33.8029	90.3607	Tibetan Plateau Lake Region	25.3	150.53	6	4956
413	15019		2	33.7444	112.756	Eastern Plain Lake Region	25.26	727	28.8	160
414	15020		1	33.7159	82.6695	Tibetan Plateau Lake Region	19.83	164.13	8.3	5061
415	15021		1	33.7418	90.643	Tibetan Plateau Lake Region	28.67	191.32	6.7	5000
416	15022		2	33.7306	113.194	Eastern Plain Lake Region	33.72	731	21.7	97
417	15023		1	33.7277	90.019	Tibetan Plateau Lake Region	58.51	589.88	10.1	4954
418	15024		1	33.6904	86.8408	Tibetan Plateau Lake Region	20.65	51.64	2.5	4755
419	15025		1	33.6522	85.797	Tibetan Plateau Lake Region	24.37	40.95	1.7	4675
420	15026		1	33.6373	89.7105	Tibetan Plateau Lake Region	63.34	343.27	5.4	4947
421	15027		1	33.6185	90.2158	Tibetan Plateau Lake Region	26.63	392.6	14.7	4936
422	15028		1	33.559	86.9617	Tibetan Plateau Lake Region	12.31	30.91	2.5	4765
423	15029		1	33.5286	78.9201	Tibetan Plateau Lake Region	55.2	1624.12	29.4	4291
424	15030		1	33.5493	84.5926	Tibetan Plateau Lake Region	33.01	107.44	3.3	4582
425	15032		1	33.5304	88.7058	Tibetan Plateau Lake Region	38.11	290.74	7.6	4959
426	15033		1	33.4549	88.7172	Tibetan Plateau Lake Region	32.55	111.05	3.4	4958
427	15036		1	33.3883	82.9764	Tibetan Plateau Lake Region	24.3	129.26	5.3	4772
428	15037		1	33.3651	84.1939	Tibetan Plateau Lake Region	35.22	76.54	2.2	4513
429	15039		2	33.3153	112.603	Eastern Plain Lake Region	42.05	1316	31.3	168
430	15040		1	33.2608	83.01	Tibetan Plateau Lake Region	10.69	165.99	15.5	4767
431	15041		1	33.2227	88.3954	Tibetan Plateau Lake Region	23.98	38.95	1.6	4756
432	15042		1	33.2429	117.943	Eastern Plain Lake Region	26.88	59.27	2.2	11
433	15043		1	33.1947	86.6659	Tibetan Plateau Lake Region	10.2	66.41	6.5	4861
434	15044		1	33.1717	88.9993	Tibetan Plateau Lake Region	29.56	280.74	9.5	4840
435	15045		1	33.271	119.137	Eastern Plain Lake Region	98.31	98.31	1	3
436	15046		1	33.1596	88.0864	Tibetan Plateau Lake Region	24.72	32.05	1.3	4777
437	15047		1	33.1593	119.828	Eastern Plain Lake Region	32.25	32.25	1	0
438	15048		1	33.1853	117.809	Eastern Plain Lake Region	38.04	53.57	1.4	11
439	15049		1	33.1375	118.527	Eastern Plain Lake Region	10.87	10.87	1	10
440	15050		1	33.1482	89.6988	Tibetan Plateau Lake Region	19.1	63.11	3.3	4892
441	15051		1	33.0594	89.0696	Tibetan Plateau Lake Region	24.57	126.21	5.1	4846
442	15052		1	33.1039	80.2935	Tibetan Plateau Lake Region	10.12	114.26	11.3	4345
443	15053		1	33.0777	119.823	Eastern Plain Lake Region	15.33	15.33	1	-2
444	15054		1	33.0768	96.2854	Tibetan Plateau Lake Region	18.17	153.8	8.5	4438
445	15055		1	33.0914	93.2028	Tibetan Plateau Lake Region	34.34	169.09	4.9	4706
446	15056		1	33.0981	80.3929	Tibetan Plateau Lake Region	13.37	102.78	7.7	4337
447	15058		1	33.0351	80.5763	Tibetan Plateau Lake Region	37.06	127.73	3.4	4321
448	15059		1	32.9779	117.83	Eastern Plain Lake Region	43.89	74.71	1.7	12
449	15061		2	32.9795	113.584	Eastern Plain Lake Region	37.48	675	18	105
450	15062		1	32.9844	88.6979	Tibetan Plateau Lake Region	57.1	140.98	2.5	4822
451	15063		1	32.9796	86.7465	Tibetan Plateau Lake Region	64.98	109.41	1.7	4557
452	15064		2	33.0365	114.252	Eastern Plain Lake Region	77.81	1656	21.3	52
453	15065		1	32.963	84.4588	Tibetan Plateau Lake Region	12.71	38.22	3	4675
454	15066		1	32.9207	118.563	Eastern Plain Lake Region	10.38	13.52	1.3	29
455	15067		1	32.9504	117.08	Eastern Plain Lake Region	43.08	48.85	1.1	17
456	15068		1	32.876	117.238	Eastern Plain Lake Region	19.34	44.74	2.3	15
457	15069		1	32.9033	88.4406	Tibetan Plateau Lake Region	20.48	130.1	6.4	4816
458	15070		1	32.8989	88.195	Tibetan Plateau Lake Region	48.63	144.36	3	4727
459	15071		1	32.916	82.0926	Tibetan Plateau Lake Region	21.01	52.19	2.5	4378
460	15073		1	32.9012	88.8542	Tibetan Plateau Lake Region	12.17	24.09	2	4810
461	15074	Nau	1	32.8342	82.1968	Tibetan Plateau Lake Region	38.11	96.04	2.5	4376
462	15075		1	32.8275	87.8853	Tibetan Plateau Lake Region	12.52	45.77	3.7	4756
463	15076		1	32.7864	87.8185	Tibetan Plateau Lake Region	39.94	141.82	3.6	4758
464	15078		2	32.7607	113.51	Eastern Plain Lake Region	14.07	132	9.4	178
465	15079		1	32.7597	81.7377	Tibetan Plateau Lake Region	55.66	833.05	15	4425
466	15082		1	32.7349	84.2605	Tibetan Plateau Lake Region	19.01	51.13	2.7	4594
467	15083		1	32.6679	117.162	Eastern Plain Lake Region	48.84	98.75	2	16
468	15084		1	32.7203	118.709	Eastern Plain Lake Region	10.05	17.98	1.8	23
469	15085		1	32.7067	89.5778	Tibetan Plateau Lake Region	38.6	120.53	3.1	4839
470	15090		1	32.6827	118.692	Eastern Plain Lake Region	12.84	31.71	2.5	25
471	15091		1	32.6744	85.4457	Tibetan Plateau Lake Region	10.89	137.2	12.6	4869
472	15094		1	32.5908	116.586	Eastern Plain Lake Region	38.19	40.38	1.1	16
473	15095		1	32.5792	86.2404	Tibetan Plateau Lake Region	38.49	303.21	7.9	4672
474	15096		1	32.5704	116.265	Eastern Plain Lake Region	11.31	20.61	1.8	17
475	15097		1	32.5904	82.3729	Tibetan Plateau Lake Region	31.55	46.34	1.5	4346
476	15099		1	32.4733	83.2128	Tibetan Plateau Lake Region	20.8	142.97	6.9	4433
477	15104		1	32.4469	85.772	Tibetan Plateau Lake Region	10.16	176.97	17.4	4607
478	15106		1	32.4342	82.9309	Tibetan Plateau Lake Region	34.54	226.64	6.6	4402
479	15107		1	32.4098	118.216	Eastern Plain Lake Region	11.1	41.93	3.8	36
480	15108		1	32.3973	89.1868	Tibetan Plateau Lake Region	26.21	56.9	2.2	4668
481	15109	Chengdong	1	32.3114	116.37	Eastern Plain Lake Region	92.32	299.73	3.2	17
482	15110		1	32.3597	87.0578	Tibetan Plateau Lake Region	17.42	362.8	20.8	4977
483	15111		1	32.3411	116.218	Eastern Plain Lake Region	60.48	75.88	1.3	18
484	15112		1	32.3861	88.0479	Tibetan Plateau Lake Region	66.15	287.19	4.3	4700
485	15113		2	32.3975	111.937	Eastern Plain Lake Region	31.71	282	8.9	106
486	15115		1	32.3467	87.3147	Tibetan Plateau Lake Region	42.62	970.06	22.8	4977
487	15116		1	32.334	89.7691	Tibetan Plateau Lake Region	13.13	47.05	3.6	4629
488	15117		1	32.3329	89.44	Tibetan Plateau Lake Region	16.4	66.44	4.1	4588
489	15119		1	32.3052	116.212	Eastern Plain Lake Region	21.9	53.09	2.4	17
490	15120		1	32.3107	83.8075	Tibetan Plateau Lake Region	16.04	41.64	2.6	4356
491	15121		1	32.2903	82.2118	Tibetan Plateau Lake Region	11.2	11.2	1	4397
492	15122		1	32.2938	116.686	Eastern Plain Lake Region	33.92	38.56	1.1	24
493	15124		1	32.2937	86.5708	Tibetan Plateau Lake Region	13.66	30.84	2.3	4487
494	15125		1	32.3169	88.6924	Tibetan Plateau Lake Region	41.12	151.76	3.7	4607
495	15127		1	32.2187	87.2733	Tibetan Plateau Lake Region	13.81	51.26	3.7	4597
496	15128		1	32.2025	87.7811	Tibetan Plateau Lake Region	34.79	179.59	5.2	4647
497	15129		2	32.2022	118.066	Eastern Plain Lake Region	12.8	299.3	23.4	46
498	15130		1	32.2009	85.1193	Tibetan Plateau Lake Region	46.89	273.21	5.8	4416
499	15131		1	32.1575	90.4593	Tibetan Plateau Lake Region	26.84	266.13	9.9	4660
500	15132	Dong	1	32.1808	84.7311	Tibetan Plateau Lake Region	73.78	214.55	2.9	4394
501	15134		2	32.0883	113.966	Eastern Plain Lake Region	39.36	1630	41.4	96
502	15135	Cam	1	32.1179	83.5449	Tibetan Plateau Lake Region	93.44	541.04	5.8	4340
503	15137		1	32.0794	88.6706	Tibetan Plateau Lake Region	18.84	49.88	2.6	4531
504	15139		2	32.0099	114.37	Eastern Plain Lake Region	42.38	372	8.8	72
505	15140		2	32.0377	117.43	Eastern Plain Lake Region	10.09	100	9.9	39
506	15141		1	32.0036	82.0517	Tibetan Plateau Lake Region	17.74	107.09	6	4570
507	15142	Lagkor	1	32.0282	84.1299	Tibetan Plateau Lake Region	93.66	2145.94	22.9	4467
508	15143		1	31.992	91.3721	Tibetan Plateau Lake Region	19.79	67.04	3.4	4586
509	15144		1	31.9954	88.9156	Tibetan Plateau Lake Region	29.38	38.07	1.3	4537
510	15145		1	31.9964	86.6492	Tibetan Plateau Lake Region	10.81	12.79	1.2	4470
511	15146		1	31.9991	88.226	Tibetan Plateau Lake Region	61.22	298.15	4.9	4515
512	15147		1	31.9925	88.6664	Tibetan Plateau Lake Region	25.69	34.65	1.3	4522
513	15149		1	31.9492	90.3384	Tibetan Plateau Lake Region	28.66	149.03	5.2	4606
514	15150		1	31.9318	82.7832	Tibetan Plateau Lake Region	13.06	52.26	4	4964
515	15155		2	31.8917	117.181	Eastern Plain Lake Region	13.88	200	14.4	24
516	15158		1	31.9074	91.5321	Tibetan Plateau Lake Region	16.53	47.55	2.9	4585
517	15159		1	31.8611	89.7874	Tibetan Plateau Lake Region	21.32	67.35	3.2	4537
518	15160		1	31.8554	83.1756	Tibetan Plateau Lake Region	60.2	428.44	7.1	4718
519	15163	Ch'a-erh-ku-t'e	1	31.8204	88.2536	Tibetan Plateau Lake Region	88.15	2707.94	30.7	4553
520	15164		2	31.7773	115.347	Eastern Plain Lake Region	19.1	916	48	97
521	15165		2	31.7713	114.938	Eastern Plain Lake Region	11.43	214	18.7	77
522	15166		1	31.7803	90.4034	Tibetan Plateau Lake Region	54.5	269.81	5	4620
523	15168		1	31.715	86.9801	Tibetan Plateau Lake Region	23.02	400.77	17.4	4552
524	15169		1	31.6973	90.7423	Tibetan Plateau Lake Region	58.8	399.27	6.8	4683
525	15172		2	31.5853	115.795	Eastern Plain Lake Region	24.95	2275	91.2	107
526	15174		1	31.6816	90.9743	Tibetan Plateau Lake Region	10.79	64.85	6	4675
527	15175		1	31.6286	82.3341	Tibetan Plateau Lake Region	53.09	455.77	8.6	4800
528	15177		1	31.5832	80.9953	Tibetan Plateau Lake Region	13.4	202.49	15.1	5140
529	15178		1	31.584	87.2761	Tibetan Plateau Lake Region	54.89	481.92	8.8	4605
530	15179		1	31.5737	89.0259	Tibetan Plateau Lake Region	43.36	211.62	4.9	4534
531	15180		1	31.5709	86.745	Tibetan Plateau Lake Region	54.07	474.89	8.8	4464
532	15181		1	31.5846	120.744	Eastern Plain Lake Region	18	48.88	2.7	-2
533	15182		1	31.5398	87.3945	Tibetan Plateau Lake Region	37.71	206.83	5.5	4606
534	15183		2	31.5626	116.067	Eastern Plain Lake Region	38.14	2632	69	116
535	15185		1	31.5458	90.819	Tibetan Plateau Lake Region	36.81	583.57	15.9	4598
536	15187		2	31.5784	113.613	Eastern Plain Lake Region	40.06	778	19.4	70
537	15189		1	31.5165	85.6861	Tibetan Plateau Lake Region	36.45	676.1	18.5	4966
538	15191		1	31.4683	91.5072	Tibetan Plateau Lake Region	70.3	336.96	4.8	4523
539	15195		1	31.3889	88.7248	Tibetan Plateau Lake Region	14.37	155.36	10.8	4566
540	15196		2	31.39	112.78	Eastern Plain Lake Region	34.07	549	16.1	104
541	15197		1	31.3748	87.899	Tibetan Plateau Lake Region	72.23	1865.92	25.8	4648
542	15198		2	31.3656	119.373	Eastern Plain Lake Region	11.13	10	0.9	11
543	15199		1	31.3868	119.751	Eastern Plain Lake Region	11.22	37.21	3.3	-3
544	15204		1	31.2921	87.2206	Tibetan Plateau Lake Region	12.45	137.6	11	4646
545	15205		2	31.2989	116.747	Eastern Plain Lake Region	39.03	848	21.7	65
546	15206		1	31.2808	118.919	Eastern Plain Lake Region	30.74	30.74	1	5
547	15208		1	31.3029	91.465	Tibetan Plateau Lake Region	75.95	264.1	3.5	4524
548	15210		2	31.2736	113.176	Eastern Plain Lake Region	15.13	212.4	14	116
549	15214		1	31.2727	120.696	Eastern Plain Lake Region	10.31	14.41	1.4	0
550	15217		1	31.2067	120.823	Eastern Plain Lake Region	42.26	79.68	1.9	0
551	15222		1	31.2088	85.4423	Tibetan Plateau Lake Region	20.25	60	3	4660
552	15224		1	31.1692	81.634	Tibetan Plateau Lake Region	15.79	204.29	12.9	5354
553	15228		2	31.1992	114.851	Eastern Plain Lake Region	20.67	580	28.1	59
554	15230		1	31.1955	85.5244	Tibetan Plateau Lake Region	20.27	119.24	5.9	4662
555	15232	Mo-k'o-yu	1	31.0557	89.0034	Tibetan Plateau Lake Region	81.23	813.91	10	4675
556	15233		1	31.1482	112.614	Eastern Plain Lake Region	11.77	22.13	1.9	38
557	15234		1	31.1103	89.5458	Tibetan Plateau Lake Region	34.08	288.07	8.5	4792
558	15239		1	31.118	120.959	Eastern Plain Lake Region	62.19	113.7	1.8	1
559	15240		1	31.0268	84.5795	Tibetan Plateau Lake Region	49.15	89.99	1.8	4670
560	15241		1	31.0686	120.879	Eastern Plain Lake Region	12.93	22.53	1.7	0
561	15242		1	31.0774	111.94	Eastern Plain Lake Region	20.8	595.31	28.6	117
562	15244		2	31.0771	114.473	Eastern Plain Lake Region	18.15	300	16.5	46
563	15245		1	30.9821	82.236	Tibetan Plateau Lake Region	58.45	632.12	10.8	5116
564	15246		2	31.0063	112.027	Eastern Plain Lake Region	55.72	2030	36.4	115
565	15247		2	31.0141	113.07	Eastern Plain Lake Region	18.14	314	17.3	79
566	15248		1	31.0075	90.4838	Tibetan Plateau Lake Region	42.5	350.71	8.3	4729
567	15249		1	31.0071	117.656	Eastern Plain Lake Region	15.64	42.44	2.7	5
568	15250		1	31.0042	89.9268	Tibetan Plateau Lake Region	41.09	697.78	17	4687
569	15252		1	30.9748	87.4654	Tibetan Plateau Lake Region	70.76	495.87	7	4692
570	15253		1	30.9523	85.9841	Tibetan Plateau Lake Region	22.46	87.1	3.9	4621
571	15255		1	30.9293	117.633	Eastern Plain Lake Region	14.66	72.67	5	4
572	15260		1	30.8569	114.075	Eastern Plain Lake Region	21.75	59.03	2.7	19
573	15261		1	30.8286	88.3566	Tibetan Plateau Lake Region	12.56	290.93	23.2	4888
574	15262		1	30.8254	113.51	Eastern Plain Lake Region	10.2	23.1	2.3	21
575	15263		1	30.7985	114.497	Eastern Plain Lake Region	20.52	50.65	2.5	14
576	15265		1	30.7674	84.9507	Tibetan Plateau Lake Region	65.39	1313.15	20.1	4657
577	15267		1	30.8	84.7951	Tibetan Plateau Lake Region	60.05	1036.39	17.3	4640
578	15268		1	30.808	117.383	Eastern Plain Lake Region	37.52	100.21	2.7	5
579	15269		1	30.814	117.035	Eastern Plain Lake Region	26.68	81.24	3	7
580	15270		1	30.8317	117.106	Eastern Plain Lake Region	71.47	201.8	2.8	6
581	15271		2	30.7648	111.229	Eastern Plain Lake Region	52.42	1580	30.1	62
582	15272		1	30.7325	114.278	Eastern Plain Lake Region	13.75	26.24	1.9	18
583	15274		1	30.6391	117.146	Eastern Plain Lake Region	48.77	196.69	4	8
584	15276		1	30.6362	82.1377	Tibetan Plateau Lake Region	58.81	385.39	6.6	4784
585	15277		1	30.6683	86.2229	Tibetan Plateau Lake Region	84.68	1312	15.5	4684
586	15278	Mu-ts'o-ping-ni	1	30.6061	86.3113	Tibetan Plateau Lake Region	59.3	1828.74	30.8	4684
587	15280		1	30.6567	114.593	Eastern Plain Lake Region	14.04	68.41	4.9	18
588	15282	Zhangdu	1	30.6448	114.703	Eastern Plain Lake Region	36.49	52.8	1.4	16
589	15284		1	30.5797	88.5856	Tibetan Plateau Lake Region	23.43	81.74	3.5	4802
590	15285		1	30.5771	114.489	Eastern Plain Lake Region	12.44	48.19	3.9	18
591	15286		2	30.5986	115.492	Eastern Plain Lake Region	32.75	1250	38.2	95
592	15287		1	30.5544	114.393	Eastern Plain Lake Region	24.28	141.79	5.8	20
593	15290		1	30.5353	114.04	Eastern Plain Lake Region	14.05	32.24	2.3	19
594	15292	Tajo-Tzo	1	30.451	84.0555	Tibetan Plateau Lake Region	81.06	845.66	10.4	5387
595	15294		1	30.4961	114.116	Eastern Plain Lake Region	13.89	27.76	2	18
596	15295		2	30.3573	118	Eastern Plain Lake Region	57.55	2641	45.9	107
597	15296		1	30.4705	88.6139	Tibetan Plateau Lake Region	68.93	459.75	6.7	4807
598	15297		2	30.5006	116.209	Eastern Plain Lake Region	47.75	2408	50.4	78
599	15298		2	30.4342	110.957	Eastern Plain Lake Region	40.9	3400	83.1	178
600	15299		1	30.4646	114.714	Eastern Plain Lake Region	12.59	12.79	1	17
601	15301		1	30.4234	114.361	Eastern Plain Lake Region	46.53	189.07	4.1	18
602	15302		1	30.3855	117.068	Eastern Plain Lake Region	77.93	473.38	6.1	9
603	15303		1	30.4176	113.984	Eastern Plain Lake Region	10	14.32	1.4	20
604	15305		1	30.3712	114.582	Eastern Plain Lake Region	24.11	43.36	1.8	15
605	15306		1	30.3172	113.831	Eastern Plain Lake Region	10.31	10.31	1	19
606	15307		1	30.3077	114.772	Eastern Plain Lake Region	17.84	43.22	2.4	12
607	15309		1	30.2253	88.5811	Tibetan Plateau Lake Region	19.04	42.06	2.2	4832
608	15310		1	30.2495	114.716	Eastern Plain Lake Region	44.5	149.8	3.4	15
609	15311		1	30.3045	115.044	Eastern Plain Lake Region	12.26	41.7	3.4	16
610	15312		1	30.2769	116.663	Eastern Plain Lake Region	46.62	245.01	5.3	9
611	15313		1	30.2577	116.744	Eastern Plain Lake Region	33.14	87.66	2.6	8
612	15314		2	30.2404	119.775	Eastern Plain Lake Region	12.27	220	17.9	22
613	15315		1	30.2034	114.213	Eastern Plain Lake Region	45.03	139.01	3.1	19
614	15317		1	30.2259	94.8817	Tibetan Plateau Lake Region	20.41	557.29	27.3	2212
615	15319		1	30.1189	115.397	Eastern Plain Lake Region	22.39	68.21	3	15
616	15320	Daye	1	30.096	115.113	Eastern Plain Lake Region	60.73	216.38	3.6	13
617	15322		1	30.0109	116.726	Eastern Plain Lake Region	22.83	104.24	4.6	10
618	15324		1	30.0212	93.9725	Tibetan Plateau Lake Region	26	2032.71	78.2	3475
619	15325		1	29.9528	114.067	Eastern Plain Lake Region	83.75	402.03	4.8	20
620	15326		2	29.9525	111.556	Eastern Plain Lake Region	24.8	576	23.2	90
621	15327		1	29.9689	115.81	Eastern Plain Lake Region	31.58	64.98	2.1	10
622	15328		2	29.9506	113.906	Eastern Plain Lake Region	10.98	104.7	9.5	27
623	15329		1	29.8968	113.885	Eastern Plain Lake Region	11.34	43.29	3.8	21
624	15330		2	29.9321	107.28	Yunnan-Guizhou Plateau Lake Region	29.23	1027	35.1	329
625	15332		1	29.9143	115.586	Eastern Plain Lake Region	15.18	30.01	2	13
626	15333		1	29.8351	111.963	Eastern Plain Lake Region	18.51	50.87	2.7	31
627	15334		1	29.8321	115.39	Eastern Plain Lake Region	13.57	150.11	11.1	13
628	15335		1	29.865	115.327	Eastern Plain Lake Region	36.5	155.38	4.3	13
629	15336		1	29.8418	83.6945	Tibetan Plateau Lake Region	40.5	103.82	2.6	4571
630	15337		1	29.8005	86.9432	Tibetan Plateau Lake Region	20.77	690.5	33.2	4969
631	15338		1	29.8175	112.555	Eastern Plain Lake Region	13.9	35.71	2.6	27
632	15339		1	29.765	121.657	Eastern Plain Lake Region	17.92	192.7	10.8	5
633	15340		2	29.7882	114.853	Eastern Plain Lake Region	25.68	600	23.4	67
634	15341		1	29.7876	115.684	Eastern Plain Lake Region	36.26	160.19	4.4	12
635	15343		1	29.7162	113.547	Eastern Plain Lake Region	84.49	461.15	5.5	22
636	15345		1	29.7142	111.877	Eastern Plain Lake Region	13.14	13.14	1	31
637	15346		2	29.4696	119.524	Eastern Plain Lake Region	45.21	874	19.3	20
638	15347		1	29.6849	115.897	Eastern Plain Lake Region	29.07	109.91	3.8	13
639	15348		2	29.6705	114.746	Eastern Plain Lake Region	56.81	1730	30.5	53
640	15349		2	29.6811	113.919	Eastern Plain Lake Region	33.02	706	21.4	52
641	15350		1	29.7211	113.011	Eastern Plain Lake Region	13.03	31.55	2.4	24
642	15351		1	29.6634	113.393	Eastern Plain Lake Region	13.09	54.85	4.2	24
643	15353		2	29.5926	111.386	Eastern Plain Lake Region	24.11	220	9.1	69
644	15355		1	29.6265	86.2441	Tibetan Plateau Lake Region	21.25	474.83	22.3	4846
645	15357		1	29.5382	98.8454	Tibetan Plateau Lake Region	16.76	411.76	24.6	4297
646	15362		1	29.5226	113.077	Eastern Plain Lake Region	18.34	33.5	1.8	25
647	15364		1	29.4291	112.031	Eastern Plain Lake Region	18.06	29.39	1.6	26
648	15365		1	29.4119	111.951	Eastern Plain Lake Region	23.22	88.51	3.8	30
649	15367		1	29.3547	116.167	Eastern Plain Lake Region	12.3	47.23	3.8	10
650	15368		1	29.3654	112.645	Eastern Plain Lake Region	21.01	21.01	1	29
651	15369		1	29.3388	113.112	Eastern Plain Lake Region	12.44	75.85	6.1	25
652	15372		1	29.3078	87.1914	Tibetan Plateau Lake Region	15.87	74.94	4.7	4298
653	15373		2	29.2724	103.329	Yunnan-Guizhou Plateau Lake Region	12.09	400	33.1	526
654	15381		1	29.2068	112.516	Eastern Plain Lake Region	80.79	182.39	2.3	22
655	15382		2	29.13	113.55	Eastern Plain Lake Region	51.16	635	12.4	89
656	15383		1	29.1572	111.891	Eastern Plain Lake Region	10.27	13.54	1.3	28
657	15385		1	29.1228	113.01	Eastern Plain Lake Region	13.88	29.78	2.1	23
658	15386		1	29.1218	85.3993	Tibetan Plateau Lake Region	13.61	35.42	2.6	4618
659	15389		1	28.9474	112.862	Eastern Plain Lake Region	13.71	18.16	1.3	22
660	15390		2	28.9611	114.358	Eastern Plain Lake Region	25.29	800	31.6	177
661	15391		1	28.9514	90.5188	Tibetan Plateau Lake Region	38.42	1393.89	36.3	4431
662	15393		1	28.929	112.245	Eastern Plain Lake Region	10.38	10.38	1	27
663	15395		1	28.8391	112.652	Eastern Plain Lake Region	59.23	82.81	1.4	25
664	15396		1	28.8273	112.808	Eastern Plain Lake Region	31.53	31.53	1	23
665	15397		1	28.8506	112.278	Eastern Plain Lake Region	28.78	67.42	2.3	26
666	15398		1	28.837	112.436	Eastern Plain Lake Region	81.6	185.75	2.3	27
667	15400		1	28.8496	116.273	Eastern Plain Lake Region	12.29	12.29	1	13
668	15401		1	28.7937	112.745	Eastern Plain Lake Region	11.68	11.68	1	24
669	15402		1	28.8212	90.8346	Tibetan Plateau Lake Region	13.61	130.1	9.6	4508
670	15404		1	28.7596	90.8447	Tibetan Plateau Lake Region	11.65	124.09	10.6	4510
671	15405		1	28.6446	91.6737	Tibetan Plateau Lake Region	61.67	311.77	5.1	4616
672	15406		1	28.7079	116.327	Eastern Plain Lake Region	32.21	48.04	1.5	12
673	15408		1	28.7226	85.8811	Tibetan Plateau Lake Region	26.09	566.77	21.7	4646
674	15409		2	28.6725	118.854	Eastern Plain Lake Region	44.02	2060	46.8	205
675	15410		1	28.6946	116.059	Eastern Plain Lake Region	18.64	27.85	1.5	13
676	15411		2	28.6824	102.199	Yunnan-Guizhou Plateau Lake Region	24.53	700	28.5	2009
677	15412		1	28.6517	116.377	Eastern Plain Lake Region	17.37	48.92	2.8	14
678	15413		1	28.495	116.165	Eastern Plain Lake Region	62.61	222.84	3.6	14
679	15414		2	28.5883	121.04	Eastern Plain Lake Region	23.27	691	29.7	31
680	15415		1	28.5754	87.5445	Tibetan Plateau Lake Region	10.2	41.08	4	4152
681	15416		1	28.5252	116.528	Eastern Plain Lake Region	14.26	25.01	1.8	14
682	15418		1	28.4218	116.219	Eastern Plain Lake Region	12.82	34.04	2.7	14
683	15419		1	28.4032	88.2191	Tibetan Plateau Lake Region	49.37	658	13.3	4422
684	15421		1	28.2954	91.9475	Tibetan Plateau Lake Region	21.84	289.75	13.3	4749
685	15422		1	28.2256	89.6397	Tibetan Plateau Lake Region	12.29	171.63	14	4568
686	15423		2	28.1477	119.447	Eastern Plain Lake Region	42	1393	33.2	174
687	15424		1	28.1291	89.3297	Tibetan Plateau Lake Region	62.15	273.39	4.4	4472
688	15428		1	27.8237	102.311	Yunnan-Guizhou Plateau Lake Region	25.85	332.27	12.9	1509
689	15429		2	27.8157	115.812	Eastern Plain Lake Region	12.15	116	9.5	77
690	15430		2	27.7497	114.7	Eastern Plain Lake Region	32.49	890	27.4	66
691	15431		1	27.713	100.783	Yunnan-Guizhou Plateau Lake Region	50.03	2564.44	51.3	2692
692	15432		2	27.7215	112.127	Eastern Plain Lake Region	21.03	560	26.6	86
693	15433		2	27.4536	116.802	Eastern Plain Lake Region	34.89	1230	35.3	93
694	15435		2	27.38	114.257	Eastern Plain Lake Region	14.28	214	15	167
695	15443		2	26.8942	116.077	Eastern Plain Lake Region	14.81	200	13.5	236
696	15445		1	26.8507	104.227	Yunnan-Guizhou Plateau Lake Region	21.1	89.24	4.2	2169
697	15446		2	26.8109	106.117	Yunnan-Guizhou Plateau Lake Region	20.93	1020	48.7	956
698	15447		2	27.0925	101.813	Yunnan-Guizhou Plateau Lake Region	65.43	6200	94.8	1190
699	15448		2	26.7834	117.035	Eastern Plain Lake Region	57.93	870	15	255
700	15449		2	26.6631	106.528	Yunnan-Guizhou Plateau Lake Region	11.81	220.8	18.7	1192
701	15452		2	26.4158	112.859	Eastern Plain Lake Region	21.86	300	13.7	70
702	15453		2	26.6009	118.806	Eastern Plain Lake Region	10.77	641	59.5	361
703	15454		1	26.5456	106.408	Yunnan-Guizhou Plateau Lake Region	11.5	159.58	13.9	1235
704	15455	Ch'eng	1	26.5498	100.664	Yunnan-Guizhou Plateau Lake Region	74.75	3117.06	41.7	1500
705	15456		2	26.4846	106.409	Yunnan-Guizhou Plateau Lake Region	43.39	660	15.2	1233
706	15457		2	26.2137	114.932	Eastern Plain Lake Region	67.54	2370	35.1	89
707	15460		2	26.3362	103.299	Yunnan-Guizhou Plateau Lake Region	14.42	553	38.3	2209
708	15461		2	26.3792	115.463	Eastern Plain Lake Region	21.76	365	16.8	184
709	15462		2	26.4346	118.439	Eastern Plain Lake Region	56.2	2600	46.3	60
710	15465		2	25.8729	112.709	Eastern Plain Lake Region	28.18	424	15	125
711	15470		2	25.8463	114.929	Eastern Plain Lake Region	13.25	360	27.2	98
712	15472		2	25.8272	114.35	Eastern Plain Lake Region	19.42	822.2	42.3	195
713	15478		2	25.5012	110.181	Yunnan-Guizhou Plateau Lake Region	23.69	560	23.6	206
714	15481		2	25.4838	118.948	Eastern Plain Lake Region	12.56	440	35	73
715	15484		2	25.3042	104.112	Yunnan-Guizhou Plateau Lake Region	14.49	100.4	6.9	2000
716	15493		2	24.9639	112.679	Eastern Plain Lake Region	10.92	176	16.1	634
717	15494		1	24.9115	103.002	Yunnan-Guizhou Plateau Lake Region	30.55	1198.46	39.2	1768
718	15496		2	24.8914	105.053	Yunnan-Guizhou Plateau Lake Region	98.25	10260	104.4	761
719	15501		2	24.7864	113.189	Eastern Plain Lake Region	47.36	1243	26.2	211
720	15504		2	24.736	111.295	Yunnan-Guizhou Plateau Lake Region	34.13	595	17.4	173
721	15513		2	24.4573	115.386	Eastern Plain Lake Region	92.7	1940	20.9	150
722	15514		1	24.326	102.77	Yunnan-Guizhou Plateau Lake Region	34.08	430.83	12.6	1720
723	15519		1	24.1686	102.78	Yunnan-Guizhou Plateau Lake Region	36.12	108.38	3	1793
724	15524		2	23.982	106.637	Yunnan-Guizhou Plateau Lake Region	24.97	1130	45.3	176
725	15525		2	23.9517	115.596	Eastern Plain Lake Region	13.27	160.2	12.1	160
726	15527		2	23.9209	116.867	Eastern Plain Lake Region	10.82	380	35.1	47
727	15528		2	23.8638	113.26	Eastern Plain Lake Region	80.19	1904	23.7	22
728	15535		1	23.669	102.588	Yunnan-Guizhou Plateau Lake Region	28.5	231.77	8.1	1412
729	15540		1	23.4021	103.31	Yunnan-Guizhou Plateau Lake Region	14.17	49.06	3.5	1280
730	15542		1	23.4445	103.349	Yunnan-Guizhou Plateau Lake Region	12.2	56.26	4.6	1283
731	15546		2	23.2479	120.551	Eastern Plain Lake Region	11.86	707.5	59.7	210
732	15550		2	23.0996	115.104	Eastern Plain Lake Region	29.33	1220	41.6	71
733	15551		1	23.0831	115.414	Eastern Plain Lake Region	17.55	41.19	2.3	12
734	15560		2	22.6454	109.124	Yunnan-Guizhou Plateau Lake Region	66.54	3000	45.1	58
735	15564		2	22.5845	108.307	Yunnan-Guizhou Plateau Lake Region	16.14	638	39.5	106
736	15570		1	22.5289	112.416	Eastern Plain Lake Region	15.82	75.53	4.8	31
737	15575		2	22.3819	107.644	Yunnan-Guizhou Plateau Lake Region	10.04	323	32.2	127
738	15589		1	22.0521	111.038	Eastern Plain Lake Region	15.61	326.88	20.9	83
739	15590		2	22.0013	112.655	Eastern Plain Lake Region	14.06	265.3	18.9	24
740	15592		2	22.0415	109.578	Yunnan-Guizhou Plateau Lake Region	29.49	1000	33.9	59
741	15598		2	21.8375	109.138	Yunnan-Guizhou Plateau Lake Region	25.15	1000	39.8	28
742	15643		1	19.4964	110.35	Eastern Plain Lake Region	11.62	39.54	3.4	72
743	15645		2	19.361	109.569	Eastern Plain Lake Region	58.05	3345	57.6	177
744	166761		1	50.297	127.31	North-east Plain Lake Region	3.34	42.87	12.8	145
745	167083		1	49.9282	127.272	North-east Plain Lake Region	1.82	8.72	4.8	168
746	167160		1	49.8211	118.56	Inner Mongolia-Xin Jiang Lake Region	1.14	1.81	1.6	526
747	167184		1	49.7834	118.502	Inner Mongolia-Xin Jiang Lake Region	2.31	3.21	1.4	529
748	167230		1	49.7442	118.423	Inner Mongolia-Xin Jiang Lake Region	4.27	9.66	2.3	527
749	167258		1	49.7022	118.386	Inner Mongolia-Xin Jiang Lake Region	3.11	5.1	1.6	527
750	167288		1	49.6539	118.391	Inner Mongolia-Xin Jiang Lake Region	2.41	5.64	2.3	529
751	167332		1	49.6189	118.214	Inner Mongolia-Xin Jiang Lake Region	2.32	4.07	1.8	530
752	167371		1	49.5849	118.17	Inner Mongolia-Xin Jiang Lake Region	1.07	1.99	1.9	532
753	167476		1	49.4722	118.099	Inner Mongolia-Xin Jiang Lake Region	1.04	1.47	1.4	537
754	167488		1	49.4564	118.094	Inner Mongolia-Xin Jiang Lake Region	1.64	2.12	1.3	537
755	167707		1	49.1861	118.43	Inner Mongolia-Xin Jiang Lake Region	1.49	1.9	1.3	603
756	167714		1	49.1849	117.41	Inner Mongolia-Xin Jiang Lake Region	1.39	5.15	3.7	540
757	167750		1	49.1315	118.514	Inner Mongolia-Xin Jiang Lake Region	2.78	6.18	2.2	606
758	167837		1	49.0492	87.5706	Inner Mongolia-Xin Jiang Lake Region	8.13	281.77	34.6	1946
759	167883		1	48.9841	126.065	North-east Plain Lake Region	5.72	28.32	5	289
760	168008		1	48.8288	119.388	Inner Mongolia-Xin Jiang Lake Region	2.19	5.34	2.4	637
761	168021		1	48.7978	126.89	North-east Plain Lake Region	3.29	12.08	3.7	304
762	168032		1	48.7781	125.579	North-east Plain Lake Region	3.12	12.44	4	283
763	168034		1	48.7742	126.133	North-east Plain Lake Region	6.43	27.81	4.3	276
764	168092		1	48.7106	119.023	Inner Mongolia-Xin Jiang Lake Region	1.19	1.91	1.6	646
765	168258		1	48.4781	119.068	Inner Mongolia-Xin Jiang Lake Region	1.36	1.72	1.3	670
766	168262		1	48.4682	126.703	North-east Plain Lake Region	6.7	35.75	5.3	303
767	168330		1	48.3896	118.463	Inner Mongolia-Xin Jiang Lake Region	2.17	3.88	1.8	674
768	168331		1	48.3911	126.434	North-east Plain Lake Region	3.47	13.3	3.8	273
769	168392		1	48.2905	124.039	North-east Plain Lake Region	9.51	59.09	6.2	191
770	168405		1	48.268	134.647	North-east Plain Lake Region	2.2	2.25	1	32
771	168413		1	48.2406	125.935	North-east Plain Lake Region	5.41	25.41	4.7	281
772	168433		1	48.2127	126.395	North-east Plain Lake Region	5.05	21.19	4.2	242
773	168442		1	48.196	118.692	Inner Mongolia-Xin Jiang Lake Region	3.83	8.14	2.1	701
774	168449		1	48.1914	118.608	Inner Mongolia-Xin Jiang Lake Region	1.17	2.3	2	695
775	168450		1	48.1975	86.4354	Inner Mongolia-Xin Jiang Lake Region	1.85	22.56	12.2	618
776	168456		1	48.1789	118.459	Inner Mongolia-Xin Jiang Lake Region	3.94	14.29	3.6	664
777	168529		1	48.0534	126.684	North-east Plain Lake Region	4.92	20.78	4.2	267
778	168655		1	47.8331	118.811	Inner Mongolia-Xin Jiang Lake Region	4.09	6.89	1.7	725
779	168672		1	47.8071	86.7998	Inner Mongolia-Xin Jiang Lake Region	2.49	5.4	2.2	477
780	168704		1	47.7454	119.343	Inner Mongolia-Xin Jiang Lake Region	1.19	2.33	2	838
781	168718		1	47.7034	119.33	Inner Mongolia-Xin Jiang Lake Region	2.44	4.44	1.8	843
782	168751		1	47.6684	88.0823	Inner Mongolia-Xin Jiang Lake Region	2.3	7.96	3.5	661
783	168758		1	47.6513	88.04	Inner Mongolia-Xin Jiang Lake Region	5.12	20.21	4	651
784	168810		1	47.6115	127.689	North-east Plain Lake Region	1.21	3.62	3	264
785	168837		1	47.5722	121.293	Inner Mongolia-Xin Jiang Lake Region	1.06	9.54	9	610
786	168858		1	47.5198	127.283	North-east Plain Lake Region	9.15	53.73	5.9	210
787	168869		1	47.4936	87.8879	Inner Mongolia-Xin Jiang Lake Region	9.21	40.87	4.4	492
788	168881		1	47.4869	130.689	North-east Plain Lake Region	1.19	3.39	2.8	90
789	168891		1	47.4486	123.29	North-east Plain Lake Region	3.75	8.64	2.3	159
790	168905		1	47.4279	124.519	North-east Plain Lake Region	4.39	6.34	1.4	149
791	168921		1	47.3849	120.689	Inner Mongolia-Xin Jiang Lake Region	3.15	38.52	12.2	1292
792	168928		1	47.3677	87.5904	Inner Mongolia-Xin Jiang Lake Region	4.61	35.44	7.7	479
793	168934		1	47.362	127.449	North-east Plain Lake Region	1.07	3.56	3.3	229
794	168936		1	47.3529	87.7565	Inner Mongolia-Xin Jiang Lake Region	1.01	0.83	0.8	510
795	168946		1	47.3502	130.1	North-east Plain Lake Region	2.98	26.91	9	160
796	168951		1	47.3416	87.5381	Inner Mongolia-Xin Jiang Lake Region	1.08	1.89	1.7	480
797	168955		1	47.3338	85.8921	Inner Mongolia-Xin Jiang Lake Region	1.18	7.63	6.5	1173
798	168958		1	47.3236	87.5241	Inner Mongolia-Xin Jiang Lake Region	3.13	8.83	2.8	478
799	168963		1	47.3222	124.472	North-east Plain Lake Region	5.68	5.41	1	146
800	168965		1	47.3297	124.311	North-east Plain Lake Region	3.91	3.71	0.9	143
801	168967		1	47.3124	87.8482	Inner Mongolia-Xin Jiang Lake Region	1.88	4.56	2.4	518
802	168980		1	47.3037	87.5912	Inner Mongolia-Xin Jiang Lake Region	4.77	30.44	6.4	460
803	168986		1	47.2998	120.338	Inner Mongolia-Xin Jiang Lake Region	1.89	25.62	13.6	1043
804	168987		1	47.2998	124.3	North-east Plain Lake Region	9.67	14.77	1.5	144
805	169031		1	47.2314	87.7967	Inner Mongolia-Xin Jiang Lake Region	1.22	1.3	1.1	528
806	169032		1	47.2185	125.571	North-east Plain Lake Region	1.03	0.77	0.7	192
807	169033		1	47.2133	87.7663	Inner Mongolia-Xin Jiang Lake Region	6.23	38.7	6.2	493
808	169063		1	47.1703	124.211	North-east Plain Lake Region	3.95	3.26	0.8	140
809	169068		1	47.1538	88.1142	Inner Mongolia-Xin Jiang Lake Region	1.02	1.08	1.1	567
810	169072		1	47.1414	88.2609	Inner Mongolia-Xin Jiang Lake Region	1.28	1.21	0.9	574
811	169076		1	47.1503	123.966	North-east Plain Lake Region	3.58	5.52	1.5	139
812	169077		1	47.1497	88.2221	Inner Mongolia-Xin Jiang Lake Region	2.03	1.52	0.7	576
813	169089		1	47.1152	124.074	North-east Plain Lake Region	1.56	1.08	0.7	139
814	169099		1	47.0862	126.194	North-east Plain Lake Region	3.4	9.27	2.7	162
815	169101		1	47.0957	90.4968	Inner Mongolia-Xin Jiang Lake Region	1.64	24.46	14.9	2388
816	169102		1	47.0926	87.7259	Inner Mongolia-Xin Jiang Lake Region	1.19	1.25	1	512
817	169115		1	47.057	124.341	North-east Plain Lake Region	1.43	1.26	0.9	140
818	169170		1	46.9842	124.276	North-east Plain Lake Region	4.17	9.27	2.2	139
819	169189		1	46.9446	124.262	North-east Plain Lake Region	1.34	2.09	1.6	138
820	169221		1	46.9004	123.137	North-east Plain Lake Region	7.07	20.62	2.9	147
821	169226		1	46.8949	124.251	North-east Plain Lake Region	5.17	12.37	2.4	136
822	169241		1	46.8558	124.341	North-east Plain Lake Region	2.15	6.21	2.9	134
823	169251		1	46.8457	84.1935	Inner Mongolia-Xin Jiang Lake Region	1.5	6.44	4.3	860
824	169254		1	46.8297	124.368	North-east Plain Lake Region	5.55	17.78	3.2	134
825	169263		1	46.8249	124.396	North-east Plain Lake Region	1.85	5.11	2.8	134
826	169267		1	46.8169	90.8712	Inner Mongolia-Xin Jiang Lake Region	1.73	9.67	5.6	2633
827	169285		1	46.7957	125.182	North-east Plain Lake Region	1.79	1.57	0.9	147
828	169288		1	46.8076	124.242	North-east Plain Lake Region	3.36	4.12	1.2	136
829	169301		1	46.7949	123.712	North-east Plain Lake Region	1.19	1.53	1.3	134
830	169307		1	46.7723	90.9016	Inner Mongolia-Xin Jiang Lake Region	5.51	35.21	6.4	2633
831	169346		1	46.7298	124.683	North-east Plain Lake Region	1.86	2.07	1.1	136
832	169358		1	46.7251	130.974	North-east Plain Lake Region	1.2	5.46	4.6	116
833	169364		1	46.7082	127.811	North-east Plain Lake Region	8.46	50.35	6	207
834	169372		1	46.7156	124.723	North-east Plain Lake Region	2.11	2.58	1.2	137
835	169373		1	46.7238	124.794	North-east Plain Lake Region	1.98	4.39	2.2	135
836	169408		1	46.6718	83.9431	Inner Mongolia-Xin Jiang Lake Region	1.6	2.53	1.6	640
837	169411		1	46.6679	125.121	North-east Plain Lake Region	1.1	2.11	1.9	143
838	169419		1	46.6588	85.9566	Inner Mongolia-Xin Jiang Lake Region	2.3	9.47	4.1	950
839	169420		1	46.6441	125.165	North-east Plain Lake Region	1.03	0.79	0.8	143
840	169445		1	46.6389	87.9457	Inner Mongolia-Xin Jiang Lake Region	1.89	2.05	1.1	595
841	169448		1	46.6334	125.117	North-east Plain Lake Region	1.28	1.75	1.4	143
842	169463		1	46.6173	124.761	North-east Plain Lake Region	2.65	5.12	1.9	134
843	169466		1	46.6111	124.929	North-east Plain Lake Region	1.07	1.6	1.5	142
844	169470		1	46.6047	132.981	North-east Plain Lake Region	3.42	3.52	1	66
845	169473		1	46.6106	125.138	North-east Plain Lake Region	2.67	3.46	1.3	143
846	169476		1	46.6041	124.87	North-east Plain Lake Region	1.46	2.64	1.8	140
847	169482		1	46.5936	124.982	North-east Plain Lake Region	1.47	3.13	2.1	139
848	169517		1	46.566	123.98	North-east Plain Lake Region	2.15	7.78	3.6	133
849	169525		1	46.5636	125.11	North-east Plain Lake Region	2.85	4.87	1.7	141
850	169529		1	46.5524	124.797	North-east Plain Lake Region	1.62	2.64	1.6	136
851	169539		1	46.5393	125.578	North-east Plain Lake Region	8.67	7.73	0.9	150
852	169541		1	46.5274	124.805	North-east Plain Lake Region	2.55	8.76	3.4	135
853	169543		1	46.5325	87.89	Inner Mongolia-Xin Jiang Lake Region	6.89	29.83	4.3	593
854	169547		1	46.5139	87.981	Inner Mongolia-Xin Jiang Lake Region	7.37	37.25	5.1	608
855	169553		1	46.5305	125.066	North-east Plain Lake Region	5.14	17.77	3.5	138
856	169557		1	46.5242	124.88	North-east Plain Lake Region	1.3	2.48	1.9	138
857	169558		1	46.52	83.7714	Inner Mongolia-Xin Jiang Lake Region	2.9	7.7	2.7	549
858	169571		1	46.5097	125.09	North-east Plain Lake Region	2.36	3.98	1.7	140
859	169580		1	46.4955	127.718	North-east Plain Lake Region	1.26	4.73	3.7	184
860	169626		1	46.4709	124.819	North-east Plain Lake Region	8.8	32.27	3.7	134
861	169640		1	46.4545	125.05	North-east Plain Lake Region	6.72	12.18	1.8	140
862	169666		1	46.4044	125.239	North-east Plain Lake Region	9.72	36.81	3.8	138
863	169689		1	46.3815	123.443	North-east Plain Lake Region	7.5	37	4.9	132
864	169696		1	46.3905	90.6009	Inner Mongolia-Xin Jiang Lake Region	1.56	6.2	4	1192
865	169707		1	46.3825	127.949	North-east Plain Lake Region	9.83	78.67	8	176
866	169711		1	46.3799	127.524	North-east Plain Lake Region	4.5	21.05	4.7	146
867	169717		1	46.3607	124.46	North-east Plain Lake Region	2.49	4.66	1.9	134
868	169735		1	46.3431	124.399	North-east Plain Lake Region	1.19	2	1.7	129
869	169736		1	46.3458	124.688	North-east Plain Lake Region	3.86	8.15	2.1	133
870	169798		1	46.2932	130.683	North-east Plain Lake Region	5.34	40.41	7.6	162
871	169834		1	46.2482	125.085	North-east Plain Lake Region	7.82	26.54	3.4	135
872	169842		1	46.245	119.258	Inner Mongolia-Xin Jiang Lake Region	2.47	5.95	2.4	952
873	169858		1	46.2196	132.73	North-east Plain Lake Region	1.13	2.89	2.6	95
874	169971		1	46.146	85.3609	Inner Mongolia-Xin Jiang Lake Region	2.63	10.54	4	422
875	170017		1	46.1196	124.57	North-east Plain Lake Region	9.2	25.05	2.7	126
876	170070		1	46.0668	85.575	Inner Mongolia-Xin Jiang Lake Region	4.39	22.55	5.1	338
877	170073		1	46.0467	125.076	North-east Plain Lake Region	9.89	33.41	3.4	135
878	170109		1	46.0371	124.051	North-east Plain Lake Region	6.07	12.65	2.1	128
879	170153		1	46.0016	129.064	North-east Plain Lake Region	4.2	3.75	0.9	97
880	170160		1	45.9858	129.012	North-east Plain Lake Region	7.67	11.79	1.5	97
881	170309		1	45.8352	122.518	Inner Mongolia-Xin Jiang Lake Region	1.48	2.54	1.7	213
882	170317		1	45.8489	122.478	North-east Plain Lake Region	7.73	22.65	2.9	210
883	170331		1	45.8298	122.563	Inner Mongolia-Xin Jiang Lake Region	1.52	3.32	2.2	209
884	170333		1	45.8265	132.465	North-east Plain Lake Region	7.89	32.62	4.1	91
885	170339		1	45.8167	126.202	North-east Plain Lake Region	1.68	1.79	1.1	118
886	170344		1	45.8209	124.845	North-east Plain Lake Region	2.71	3.34	1.2	126
887	170387		1	45.7733	132.299	North-east Plain Lake Region	2.41	11.56	4.8	111
888	170395		1	45.7635	128.885	North-east Plain Lake Region	4.14	21.99	5.3	138
889	170410		1	45.7546	126.041	North-east Plain Lake Region	2.55	2.9	1.1	118
890	170430		1	45.7285	126.173	North-east Plain Lake Region	1.17	0.8	0.7	118
891	170431		1	45.7288	127.424	North-east Plain Lake Region	7.39	73.71	10	185
892	170436		1	45.7252	85.2079	Inner Mongolia-Xin Jiang Lake Region	1.59	7.47	4.7	272
893	170474		1	45.6803	128.52	North-east Plain Lake Region	1.51	6.7	4.4	144
894	170544		1	45.5882	121.847	Inner Mongolia-Xin Jiang Lake Region	2.02	6.47	3.2	261
895	170551		1	45.5825	123.785	North-east Plain Lake Region	2.9	3.4	1.2	129
896	170565		1	45.5644	124.119	North-east Plain Lake Region	5.62	16.63	3	126
897	170568		1	45.5629	121.728	Inner Mongolia-Xin Jiang Lake Region	3.54	11.87	3.4	277
898	170569		1	45.5698	127.147	North-east Plain Lake Region	1.84	16.62	9	183
899	170590		1	45.5396	124.222	North-east Plain Lake Region	4.06	10.87	2.7	125
900	170647		1	45.4518	125.793	North-east Plain Lake Region	9.75	35.35	3.6	130
901	170655		1	45.4736	124.445	North-east Plain Lake Region	4.94	10.04	2	123
902	170664		1	45.4565	132.285	North-east Plain Lake Region	1.37	4.48	3.3	83
903	170665		1	45.4299	124.511	North-east Plain Lake Region	2.01	2.79	1.4	123
904	170678		1	45.4474	131.177	North-east Plain Lake Region	5.92	105.71	17.8	211
905	170696		1	45.4185	124.543	North-east Plain Lake Region	4.74	6.61	1.4	122
906	170705		1	45.4141	130.92	North-east Plain Lake Region	3.67	81.19	22.1	221
907	170708		1	45.3999	124.474	North-east Plain Lake Region	2.52	2.31	0.9	124
908	170711		1	45.3912	125.541	North-east Plain Lake Region	5.02	19.63	3.9	127
909	170713		1	45.3959	119.358	Inner Mongolia-Xin Jiang Lake Region	1.48	2.35	1.6	926
910	170724		1	45.3833	124.628	North-east Plain Lake Region	1.59	1.48	0.9	124
911	170745		1	45.3621	125.606	North-east Plain Lake Region	2.25	8.1	3.6	128
912	170767		1	45.3349	122.254	North-east Plain Lake Region	1.96	3.79	1.9	166
913	170794		1	45.3266	124.492	North-east Plain Lake Region	1.2	3.92	3.3	125
914	170814		1	45.3192	132.809	North-east Plain Lake Region	7.63	6.26	0.8	66
915	170829		1	45.2945	122.482	North-east Plain Lake Region	2.13	4.59	2.2	153
916	170856		1	45.2573	122.256	North-east Plain Lake Region	7.18	17.17	2.4	162
917	170914		1	45.1905	124.054	North-east Plain Lake Region	7.59	13.61	1.8	125
918	170918		1	45.2061	131.578	North-east Plain Lake Region	1.91	10.24	5.4	169
919	170951		1	45.1667	130.132	North-east Plain Lake Region	1.09	9.81	9	300
920	170955		1	45.1868	132.817	North-east Plain Lake Region	1.32	1.85	1.4	66
921	171002		1	45.1241	124.315	North-east Plain Lake Region	1.8	2.34	1.3	125
922	171003		1	45.134	121.422	Inner Mongolia-Xin Jiang Lake Region	1.78	6.38	3.6	279
923	171008		1	45.1343	121.47	Inner Mongolia-Xin Jiang Lake Region	6.98	30.31	4.3	276
924	171023		1	45.11	124.037	North-east Plain Lake Region	1.6	2.37	1.5	127
925	171029		1	45.0977	123.848	North-east Plain Lake Region	2.64	7.4	2.8	124
926	171033		1	45.0909	124.063	North-east Plain Lake Region	3.69	6.33	1.7	127
927	171108		1	44.992	123.709	North-east Plain Lake Region	7.29	16.95	2.3	118
928	171186		1	44.8846	126.974	North-east Plain Lake Region	4.09	16.5	4	184
929	171191		1	44.8807	82.0371	Inner Mongolia-Xin Jiang Lake Region	1.05	1.76	1.7	521
930	171211		1	44.8317	84.5923	Inner Mongolia-Xin Jiang Lake Region	5.28	7.91	1.5	303
931	171283		1	44.7254	123.828	North-east Plain Lake Region	1.07	1.76	1.6	136
932	171289		1	44.7189	83.0335	Inner Mongolia-Xin Jiang Lake Region	1.17	0.59	0.5	197
933	171294		1	44.7167	84.7321	Inner Mongolia-Xin Jiang Lake Region	1.1	1.67	1.5	322
934	171301		1	44.7095	129.847	North-east Plain Lake Region	1.4	16.34	11.7	277
935	171321		1	44.6738	84.8032	Inner Mongolia-Xin Jiang Lake Region	4.94	18.8	3.8	339
936	171359		1	44.6164	84.8721	Inner Mongolia-Xin Jiang Lake Region	1.22	2.57	2.1	358
937	171395		1	44.5525	85.7661	Inner Mongolia-Xin Jiang Lake Region	2.67	2.73	1	388
938	171416		1	44.4965	123.192	North-east Plain Lake Region	8.79	22.28	2.5	136
939	171417		1	44.4954	84.9597	Inner Mongolia-Xin Jiang Lake Region	6.29	15.91	2.5	414
940	171426		1	44.4719	85.7234	Inner Mongolia-Xin Jiang Lake Region	3.68	6.15	1.7	419
941	171429		1	44.4756	124.863	North-east Plain Lake Region	1.42	6.52	4.6	180
942	171438		1	44.4312	86.3174	Inner Mongolia-Xin Jiang Lake Region	2.71	2.1	0.8	410
943	171441		1	44.4359	121.381	Inner Mongolia-Xin Jiang Lake Region	3.83	16.66	4.4	198
944	171442		1	44.4211	85.4961	Inner Mongolia-Xin Jiang Lake Region	6.28	14.22	2.3	437
945	171443		1	44.4221	86.7585	Inner Mongolia-Xin Jiang Lake Region	8.77	15.41	1.8	417
946	171452		1	44.3941	127.036	North-east Plain Lake Region	2.54	17.96	7.1	251
947	171453		1	44.3928	86.3238	Inner Mongolia-Xin Jiang Lake Region	6.28	9.45	1.5	421
948	171456		1	44.3947	119.341	Inner Mongolia-Xin Jiang Lake Region	4.44	28.02	6.3	661
949	171457		1	44.3796	85.5058	Inner Mongolia-Xin Jiang Lake Region	5.16	12.38	2.4	458
950	171463		1	44.3683	86.3674	Inner Mongolia-Xin Jiang Lake Region	2.85	3.57	1.3	429
951	171468		1	44.3648	86.8265	Inner Mongolia-Xin Jiang Lake Region	6.02	16.87	2.8	431
952	171479		1	44.3458	128.847	North-east Plain Lake Region	1.22	5.81	4.8	427
953	171482		1	44.3352	126.253	North-east Plain Lake Region	5.86	31.43	5.4	191
954	171486		1	44.3245	87.4802	Inner Mongolia-Xin Jiang Lake Region	5.15	6.42	1.2	449
955	171490		1	44.3145	86.9459	Inner Mongolia-Xin Jiang Lake Region	2.94	6.24	2.1	448
956	171500		1	44.2887	86.9483	Inner Mongolia-Xin Jiang Lake Region	1.79	3.13	1.7	455
957	171504		1	44.2838	126.849	North-east Plain Lake Region	1.49	8.86	6	247
958	171508		1	44.2735	87.4628	Inner Mongolia-Xin Jiang Lake Region	1.49	1.63	1.1	459
959	171523		1	44.2174	123.785	North-east Plain Lake Region	7.84	16.61	2.1	166
960	171531		1	44.2024	87.9872	Inner Mongolia-Xin Jiang Lake Region	1.83	4.11	2.2	516
961	171540		1	44.1755	119.868	Inner Mongolia-Xin Jiang Lake Region	2.8	10.03	3.6	461
962	171545		1	44.1422	89.1482	Inner Mongolia-Xin Jiang Lake Region	2.81	3.95	1.4	617
963	171547		1	44.1043	129.1	North-east Plain Lake Region	3.13	7.28	2.3	284
964	171549		1	44.1172	124.823	North-east Plain Lake Region	1.2	2.57	2.1	182
965	171555		2	44.0924	129.687	North-east Plain Lake Region	5.1	119	23.3	348
966	171556		1	44.1024	80.5151	Inner Mongolia-Xin Jiang Lake Region	1.24	1.3	1	636
967	171558		1	44.135	128.723	North-east Plain Lake Region	3.41	51.49	15.1	408
968	171564		1	44.07	130.175	North-east Plain Lake Region	4.47	85.21	19.1	495
969	171569		1	44.0631	129.385	North-east Plain Lake Region	1	4.95	5	399
970	171584		1	43.9683	125.547	North-east Plain Lake Region	2.65	8.62	3.3	212
971	171587		1	43.9811	124.365	North-east Plain Lake Region	8.51	36.71	4.3	176
972	171588		1	43.9994	120.496	Inner Mongolia-Xin Jiang Lake Region	6.19	33.73	5.5	316
973	171595		1	43.9797	120.56	Inner Mongolia-Xin Jiang Lake Region	8.65	55.15	6.4	299
974	171603		1	43.9361	80.6014	Inner Mongolia-Xin Jiang Lake Region	1.4	0.8	0.6	567
975	171606		1	43.9482	121.081	Inner Mongolia-Xin Jiang Lake Region	5.72	19.38	3.4	238
976	171613		1	43.8863	88.13	Inner Mongolia-Xin Jiang Lake Region	2.19	46.85	21.4	1908
977	171628		1	43.8458	116.108	Inner Mongolia-Xin Jiang Lake Region	1.89	14.22	7.5	1007
978	171658		1	43.7981	128.792	North-east Plain Lake Region	1.95	11.43	5.9	349
979	171661		1	43.7841	125.452	North-east Plain Lake Region	2.66	24.15	9.1	228
980	171669		1	43.7669	87.2466	Inner Mongolia-Xin Jiang Lake Region	1.16	13.69	11.8	985
981	171672		1	43.7696	128.749	North-east Plain Lake Region	2.32	14.38	6.2	348
982	171689		1	43.7161	87.6173	Inner Mongolia-Xin Jiang Lake Region	2.43	12.2	5	996
983	171691		1	43.7127	128.696	North-east Plain Lake Region	1.32	8.79	6.6	350
984	171700		1	43.7109	128.584	North-east Plain Lake Region	4.67	55.12	11.8	353
985	171702		1	43.6823	116.894	Inner Mongolia-Xin Jiang Lake Region	1.83	5.22	2.9	1298
986	171711		1	43.6536	87.6048	Inner Mongolia-Xin Jiang Lake Region	3.03	19.89	6.6	1080
987	171716		1	43.6298	126.067	North-east Plain Lake Region	8.1	144.9	17.9	237
988	171718		1	43.6437	125.064	North-east Plain Lake Region	2.53	5.41	2.1	223
989	171719		1	43.6452	93.1978	Inner Mongolia-Xin Jiang Lake Region	1.72	2.58	1.5	1653
990	171720		1	43.6475	123.848	North-east Plain Lake Region	1.03	1.21	1.2	121
991	171721		1	43.6429	124.842	North-east Plain Lake Region	5.27	28.83	5.5	190
992	171749		1	43.5591	128.262	North-east Plain Lake Region	4.75	56.51	11.9	404
993	171766		1	43.5224	125.728	North-east Plain Lake Region	8.82	54.14	6.1	215
994	171805		1	43.4334	126.34	North-east Plain Lake Region	1.06	6.78	6.4	387
995	171820		1	43.3934	126.507	North-east Plain Lake Region	1.06	5.86	5.5	371
996	171831		1	43.374	128.008	North-east Plain Lake Region	1.42	5.9	4.2	595
997	171841		1	43.365	125.165	North-east Plain Lake Region	2.01	4.57	2.3	243
998	171842		1	43.3604	119.571	Inner Mongolia-Xin Jiang Lake Region	3.53	14.16	4	423
999	171860		1	43.2907	128.622	North-east Plain Lake Region	3.49	24.43	7	536
1000	171861		1	43.2971	122.606	Inner Mongolia-Xin Jiang Lake Region	3.69	5.27	1.4	187
1001	171869		1	43.2671	114.798	Inner Mongolia-Xin Jiang Lake Region	4.24	22.78	5.4	1037
1002	171880		1	43.2488	124.589	North-east Plain Lake Region	1.18	9.49	8.1	227
1003	171881		1	43.2471	116.417	Inner Mongolia-Xin Jiang Lake Region	1.72	9.13	5.3	1275
1004	171882		1	43.2455	125.099	North-east Plain Lake Region	1.94	9.74	5	257
1005	171888		1	43.2349	126.036	North-east Plain Lake Region	2.94	23.23	7.9	264
1006	171908		1	43.1624	125.509	North-east Plain Lake Region	2	8.89	4.4	290
1007	171914		1	43.1798	129.683	North-east Plain Lake Region	5.43	131.38	24.2	162
1008	171918		1	43.1495	125.748	North-east Plain Lake Region	2.74	24.45	8.9	310
1009	171922		1	43.1454	124.501	North-east Plain Lake Region	2.05	11.4	5.6	209
1010	171929		1	43.1212	114.502	Inner Mongolia-Xin Jiang Lake Region	1.66	2.4	1.4	1069
1011	171936		1	43.0818	128.859	North-east Plain Lake Region	3.44	52.08	15.1	377
1012	171937		1	43.0775	117.45	Inner Mongolia-Xin Jiang Lake Region	1.15	8.56	7.5	985
1013	171941		1	43.0765	126.378	North-east Plain Lake Region	1.43	10.67	7.5	343
1014	171954		1	43.0484	119.065	Inner Mongolia-Xin Jiang Lake Region	3.94	10.93	2.8	567
1015	171956		1	43.0379	125.301	North-east Plain Lake Region	2.14	7.65	3.6	305
1016	171970		1	43.0085	88.3887	Inner Mongolia-Xin Jiang Lake Region	1.31	6.1	4.7	375
1017	171976		1	42.9893	124.582	North-east Plain Lake Region	1.69	17.6	10.4	224
1018	171977		1	42.9928	117	Inner Mongolia-Xin Jiang Lake Region	1.43	28	19.6	1169
1019	171987		2	42.8957	127.23	North-east Plain Lake Region	7.72	149.2	19.3	286
1020	171997		1	42.916	119.302	Inner Mongolia-Xin Jiang Lake Region	9.35	50.98	5.5	596
1021	172006		2	42.8808	124.128	North-east Plain Lake Region	2.47	10	4.1	141
1022	172010		1	42.8754	125.903	North-east Plain Lake Region	1.24	4.19	3.4	328
1023	172026		1	42.8178	84.1904	Inner Mongolia-Xin Jiang Lake Region	2.77	2.68	1	2389
1024	172028		1	42.8229	84.2967	Inner Mongolia-Xin Jiang Lake Region	1.1	1.04	0.9	2387
1025	172031		1	42.8049	114.873	Inner Mongolia-Xin Jiang Lake Region	7.12	25.99	3.7	1178
1026	172052		2	42.7324	129.081	North-east Plain Lake Region	2.06	41	19.9	370
1027	172057		1	42.7329	115.501	Inner Mongolia-Xin Jiang Lake Region	8.81	27.31	3.1	1270
1028	172064		1	42.6913	84.9791	Inner Mongolia-Xin Jiang Lake Region	1.53	36.26	23.7	3024
1029	172067		1	42.6876	84.9199	Inner Mongolia-Xin Jiang Lake Region	1.11	26.82	24.2	2889
1030	172069		1	42.6787	125.608	North-east Plain Lake Region	1.41	4.84	3.4	347
1031	172070		1	42.6618	115.757	Inner Mongolia-Xin Jiang Lake Region	3.11	9.33	3	1288
1032	172076		1	42.6514	93.4157	Inner Mongolia-Xin Jiang Lake Region	1.78	4.35	2.4	620
1033	172083		1	42.6464	130.563	North-east Plain Lake Region	3.15	9.83	3.1	9
1034	172084		1	42.642	116.29	Inner Mongolia-Xin Jiang Lake Region	3.18	6.98	2.2	1351
1035	172085		1	42.6402	122.927	North-east Plain Lake Region	2.94	7.77	2.6	93
1036	172096		1	42.6068	116.246	Inner Mongolia-Xin Jiang Lake Region	4.09	12.41	3	1358
1037	172102		1	42.5816	82.3957	Inner Mongolia-Xin Jiang Lake Region	2.2	52.87	24	2996
1038	172112		1	42.5623	126.347	North-east Plain Lake Region	1.33	10.56	8	353
1039	172138		1	42.4463	83.2894	Inner Mongolia-Xin Jiang Lake Region	1.17	21.06	18	2399
1040	172158		2	42.3875	123.353	North-east Plain Lake Region	8.94	10	1.1	68
1041	172162		1	42.3554	126.132	North-east Plain Lake Region	3.19	19.54	6.1	351
1042	172165		1	42.3407	125.738	North-east Plain Lake Region	1.8	8.59	4.8	352
1043	172167		1	42.3439	87.339	Inner Mongolia-Xin Jiang Lake Region	1.92	14.84	7.7	1574
1044	172181		2	42.3084	123.28	North-east Plain Lake Region	2.19	10	4.6	71
1045	172183		2	42.2867	121.909	North-east Plain Lake Region	1.29	10	7.7	176
1046	172187		1	42.2468	125.328	North-east Plain Lake Region	9.24	140.12	15.2	383
1047	172199		1	42.1841	112.275	Inner Mongolia-Xin Jiang Lake Region	1.38	3.87	2.8	1292
1048	172209		2	42.1502	122.234	North-east Plain Lake Region	2.36	20	8.5	60
1049	172217		1	42.117	86.8164	Inner Mongolia-Xin Jiang Lake Region	1.04	0.62	0.6	1047
1050	172234		2	42.0329	122.055	North-east Plain Lake Region	2.81	40	14.2	81
1051	172235		1	42.0149	128.056	North-east Plain Lake Region	8.7	266.91	30.7	2188
1052	172245		1	41.9566	125.647	North-east Plain Lake Region	1.29	11.96	9.3	462
1053	172247		2	41.9573	125.136	North-east Plain Lake Region	2.35	14.9	6.3	478
1054	172253		2	41.9395	123.665	North-east Plain Lake Region	3.73	10	2.7	94
1055	172255		1	41.9343	121.477	North-east Plain Lake Region	5.43	41.43	7.6	135
1056	172257		1	41.9119	86.4396	Inner Mongolia-Xin Jiang Lake Region	1.42	1.26	0.9	1048
1057	172262		1	41.9051	86.4231	Inner Mongolia-Xin Jiang Lake Region	3.73	5.54	1.5	1047
1058	172279		2	41.8163	120.437	North-east Plain Lake Region	1.39	44	31.7	309
1059	172281		1	41.8019	115.98	Eastern Plain Lake Region	1.33	6.33	4.7	1392
1060	172282		1	41.7984	86.416	Inner Mongolia-Xin Jiang Lake Region	1.2	0.64	0.5	1049
1061	172283		1	41.8017	86.6104	Inner Mongolia-Xin Jiang Lake Region	1.39	1.4	1	1047
1062	172285		1	41.8073	86.6375	Inner Mongolia-Xin Jiang Lake Region	1.49	0.98	0.7	1049
1063	172291		1	41.7874	86.6068	Inner Mongolia-Xin Jiang Lake Region	1.34	1.19	0.9	1048
1064	172292		1	41.7785	86.5763	Inner Mongolia-Xin Jiang Lake Region	1.44	1.31	0.9	1048
1065	172293		1	41.7799	115.762	Eastern Plain Lake Region	4.37	14.75	3.4	1378
1066	172312		2	41.694	125.149	North-east Plain Lake Region	3.25	40	12.3	371
1067	172326		1	41.6487	115.81	Eastern Plain Lake Region	2.67	7.51	2.8	1409
1068	172357		1	41.5191	113.259	Inner Mongolia-Xin Jiang Lake Region	8.85	31.45	3.6	1402
1069	172391		1	41.3914	118.632	Inner Mongolia-Xin Jiang Lake Region	4.31	60.97	14.1	713
1070	172425		1	41.256	83.5921	Inner Mongolia-Xin Jiang Lake Region	1.26	0.84	0.7	944
1071	172443		1	41.1614	123.383	North-east Plain Lake Region	1.01	6.15	6.1	127
1072	172445		1	41.1655	85.782	Inner Mongolia-Xin Jiang Lake Region	2.53	2.95	1.2	893
1073	172452		1	41.1543	85.7561	Inner Mongolia-Xin Jiang Lake Region	2.38	2.66	1.1	892
1074	172460		1	41.1181	107.826	Inner Mongolia-Xin Jiang Lake Region	1.02	1.03	1	1027
1075	172464		1	41.1033	80.1802	Inner Mongolia-Xin Jiang Lake Region	4.37	9.34	2.1	1118
1076	172478		2	41.0739	115.753	Eastern Plain Lake Region	7.39	112	15.2	1024
1077	172479		1	41.0677	113.232	Inner Mongolia-Xin Jiang Lake Region	2.07	7.1	3.4	1353
1078	172486		1	41.0575	123.091	North-east Plain Lake Region	1.68	13.47	8	137
1079	172489		1	41.0492	82.6647	Inner Mongolia-Xin Jiang Lake Region	1.39	0.7	0.5	969
1080	172492		2	41.0365	120.72	North-east Plain Lake Region	4.52	318	70.4	78
1081	172497		1	41.0277	86.7557	Inner Mongolia-Xin Jiang Lake Region	3.67	3.77	1	877
1082	172506		1	40.9849	82.6937	Inner Mongolia-Xin Jiang Lake Region	6.04	7.05	1.2	967
1083	172507		1	40.9993	120.193	North-east Plain Lake Region	1.62	16.86	10.4	275
1084	172539		1	40.9358	100.129	Inner Mongolia-Xin Jiang Lake Region	1.02	0.54	0.5	1078
1085	172560		1	40.9042	80.1246	Inner Mongolia-Xin Jiang Lake Region	1.06	0.89	0.8	1059
1086	172578		2	40.8547	114.037	Inner Mongolia-Xin Jiang Lake Region	4.22	116	27.5	1190
1087	172586		1	40.8443	80.0649	Inner Mongolia-Xin Jiang Lake Region	3.37	3.78	1.1	1053
1088	172594		2	40.8135	122.02	North-east Plain Lake Region	7.37	10	1.4	1
1089	172612		1	40.7659	109.797	Inner Mongolia-Xin Jiang Lake Region	1.55	13.34	8.6	1160
1090	172621		2	40.7325	119.741	North-east Plain Lake Region	3.04	129	42.4	389
1091	172634		1	40.7089	80.0697	Inner Mongolia-Xin Jiang Lake Region	2.47	2.01	0.8	1045
1092	172637		1	40.6904	108.355	Inner Mongolia-Xin Jiang Lake Region	1.38	2.83	2.1	1033
1093	172639		1	40.683	108.301	Inner Mongolia-Xin Jiang Lake Region	1.05	1.96	1.9	1038
1094	172642		1	40.6781	80.7853	Inner Mongolia-Xin Jiang Lake Region	2.31	1.88	0.8	1035
1095	172643		1	40.6772	80.753	Inner Mongolia-Xin Jiang Lake Region	7.55	7.26	1	1035
1096	172648		1	40.6531	106.823	Inner Mongolia-Xin Jiang Lake Region	2.05	3.01	1.5	1033
1097	172653		1	40.6447	116.169	Eastern Plain Lake Region	1.71	16.72	9.8	589
1098	172669		1	40.6273	106.998	Inner Mongolia-Xin Jiang Lake Region	1.4	2.35	1.7	1035
1099	172691		1	40.6006	110.976	Inner Mongolia-Xin Jiang Lake Region	8.41	9.14	1.1	988
1100	172701		1	40.5803	120.355	North-east Plain Lake Region	2.11	11.43	5.4	78
1101	172705		1	40.5641	80.1307	Inner Mongolia-Xin Jiang Lake Region	1.01	0.79	0.8	1042
1102	172709		1	40.5502	80.2219	Inner Mongolia-Xin Jiang Lake Region	1.1	0.73	0.7	1041
1103	172717		1	40.5472	110.022	Inner Mongolia-Xin Jiang Lake Region	2.88	3.76	1.3	1002
1104	172720		1	40.5245	87.4415	Inner Mongolia-Xin Jiang Lake Region	3.68	17.57	4.8	851
1105	172730		1	40.518	79.8107	Inner Mongolia-Xin Jiang Lake Region	9.04	5.72	0.6	1053
1106	172731		1	40.5131	87.5339	Inner Mongolia-Xin Jiang Lake Region	1.31	2.01	1.5	849
1107	172734		1	40.5091	106.494	Inner Mongolia-Xin Jiang Lake Region	1.64	2.84	1.7	1032
1108	172753		2	40.4022	122.727	North-east Plain Lake Region	2.1	185	88	124
1109	172769		1	40.3654	120.09	North-east Plain Lake Region	4.34	35.36	8.1	65
1110	172771		1	40.3874	118.28	Eastern Plain Lake Region	1.79	18.34	10.2	138
1111	172781		2	40.3155	116.608	Eastern Plain Lake Region	6.37	115	18.1	57
1112	172798		2	40.2414	119.942	North-east Plain Lake Region	4.01	104	25.9	100
1113	172808		2	40.1806	117.306	Eastern Plain Lake Region	6.7	121	18.1	100
1114	172809		1	40.1758	103.356	Inner Mongolia-Xin Jiang Lake Region	2.04	7.09	3.5	1490
1115	172811		2	40.1671	123.949	North-east Plain Lake Region	7.24	190	26.2	51
1116	172816		1	40.1268	97.3968	Inner Mongolia-Xin Jiang Lake Region	2.28	24.29	10.6	1546
1117	172824		1	40.0958	108.364	Inner Mongolia-Xin Jiang Lake Region	1.44	2.19	1.5	1178
1118	172841		2	40.0456	123.483	North-east Plain Lake Region	1.63	51	31.3	52
1119	172846		1	40.0187	108.374	Inner Mongolia-Xin Jiang Lake Region	3.17	4.58	1.4	1199
1120	172853		1	40.01	124.007	North-east Plain Lake Region	3.41	6.44	1.9	5
1121	172856		1	40.0075	123.921	North-east Plain Lake Region	1.9	2.86	1.5	8
1122	172860		1	39.9836	104.137	Inner Mongolia-Xin Jiang Lake Region	4.27	11.76	2.8	1188
1123	172861		1	39.9921	116.269	Eastern Plain Lake Region	1.26	2.67	2.1	49
1124	172866		1	39.9679	123.493	North-east Plain Lake Region	4.47	16.69	3.7	6
1125	172868		1	39.9499	94.33	Inner Mongolia-Xin Jiang Lake Region	1.89	8.04	4.2	1429
1126	172873		1	39.946	123.095	North-east Plain Lake Region	4.05	38.95	9.6	59
1127	172874		1	39.9339	98.8573	Inner Mongolia-Xin Jiang Lake Region	3.58	8.15	2.3	1293
1128	172875		1	39.9315	123.447	North-east Plain Lake Region	3.39	12.88	3.8	5
1129	172877		1	39.8883	98.8387	Inner Mongolia-Xin Jiang Lake Region	9	54.07	6	1325
1130	172878		1	39.9067	123.373	North-east Plain Lake Region	2.92	7.6	2.6	13
1131	172879		1	39.8956	121.925	North-east Plain Lake Region	2.66	8.64	3.2	27
1132	172889		1	39.8269	98.147	Inner Mongolia-Xin Jiang Lake Region	3.07	18.65	6.1	1745
1133	172897		1	39.8062	76.2335	Inner Mongolia-Xin Jiang Lake Region	8.58	35.97	4.2	1398
1134	172900		1	39.8182	122.129	North-east Plain Lake Region	3.55	47.63	13.4	99
1135	172901		1	39.8087	114.487	Eastern Plain Lake Region	3.81	5.4	1.4	914
1136	172907		1	39.7882	102.42	Inner Mongolia-Xin Jiang Lake Region	1.07	16.66	15.6	1172
1137	172915		1	39.7717	102.464	Inner Mongolia-Xin Jiang Lake Region	1.28	13.55	10.6	1178
1138	172921		1	39.7535	114.312	Inner Mongolia-Xin Jiang Lake Region	1.58	2.43	1.5	954
1139	172929		1	39.6678	122.162	North-east Plain Lake Region	2.69	23.71	8.8	79
1140	172933		1	39.6617	121.595	North-east Plain Lake Region	1.98	9.42	4.8	1
1141	172941		1	39.6223	113.078	Inner Mongolia-Xin Jiang Lake Region	2.06	2.73	1.3	1000
1142	172945		1	39.6112	122.446	North-east Plain Lake Region	3.09	24.8	8	20
1143	172971		1	39.538	122.253	North-east Plain Lake Region	1.13	2.31	2	32
1144	172984		1	39.4967	76.0849	Inner Mongolia-Xin Jiang Lake Region	1.29	3.67	2.9	1286
1145	173004		1	39.4084	99.7544	Inner Mongolia-Xin Jiang Lake Region	1.86	2.23	1.2	1339
1146	173012		1	39.3899	112.722	Inner Mongolia-Xin Jiang Lake Region	3.72	6.14	1.7	1037
1147	173013		1	39.3839	109.113	Inner Mongolia-Xin Jiang Lake Region	1.9	4.81	2.5	1334
1148	173018		1	39.3787	108.464	Inner Mongolia-Xin Jiang Lake Region	3.16	4.74	1.5	1359
1149	173019		1	39.3639	109.381	Inner Mongolia-Xin Jiang Lake Region	4.17	20.04	4.8	1308
1150	173026		1	39.3488	122.156	North-east Plain Lake Region	1.48	4.94	3.3	17
1151	173036		1	39.3325	76.4131	Inner Mongolia-Xin Jiang Lake Region	3.4	4.84	1.4	1235
1152	173045		1	39.2919	99.8997	Inner Mongolia-Xin Jiang Lake Region	1.2	0.62	0.5	1366
1153	173053		1	39.2713	117.95	Eastern Plain Lake Region	1.29	0.64	0.5	0
1154	173117		1	39.1979	118.502	Eastern Plain Lake Region	5.08	2.9	0.6	0
1155	173122		1	39.1787	118.514	Eastern Plain Lake Region	4.6	2.3	0.5	0
1156	173127		1	39.1648	117.489	Eastern Plain Lake Region	7.2	3.6	0.5	4
1157	173140		1	39.15	118.331	Eastern Plain Lake Region	1.77	0.9	0.5	0
1158	173141		1	39.1477	118.355	Eastern Plain Lake Region	1.79	0.96	0.5	0
1159	173150		1	39.1496	118.323	Eastern Plain Lake Region	1.86	1.2	0.6	0
1160	173178		1	39.093	108.032	Inner Mongolia-Xin Jiang Lake Region	1.16	2.29	2	1352
1161	173206		1	39.0105	108.629	Inner Mongolia-Xin Jiang Lake Region	2.28	8.91	3.9	1352
1162	173244		1	38.8996	117.524	Eastern Plain Lake Region	4.94	2.47	0.5	1
1163	173247		1	38.8996	108.308	Inner Mongolia-Xin Jiang Lake Region	2.45	7.03	2.9	1356
1164	173250		1	38.893	107.55	Inner Mongolia-Xin Jiang Lake Region	1.13	1.26	1.1	1200
1165	173257		1	38.8722	76.2209	Inner Mongolia-Xin Jiang Lake Region	7.79	31.84	4.1	1321
1166	173263		1	38.8821	117.516	Eastern Plain Lake Region	1.12	0.56	0.5	1
1167	173264		1	38.8715	117.513	Eastern Plain Lake Region	1.22	0.61	0.5	1
1168	173267		1	38.8756	117.529	Eastern Plain Lake Region	1.07	0.54	0.5	1
1169	173272		1	38.8747	93.332	Tibetan Plateau Lake Region	1.15	1.38	1.2	2741
1170	173273		1	38.8661	117.523	Eastern Plain Lake Region	1.07	0.53	0.5	1
1171	173282		1	38.8542	117.514	Eastern Plain Lake Region	2.1	1.05	0.5	1
1172	173284		1	38.8497	117.526	Eastern Plain Lake Region	2.63	1.76	0.7	0
1173	173288		1	38.8275	117.512	Eastern Plain Lake Region	1.69	0.85	0.5	1
1174	173302		1	38.7944	77.1575	Inner Mongolia-Xin Jiang Lake Region	2.05	1.57	0.8	1189
1175	173306		1	38.7902	77.1742	Inner Mongolia-Xin Jiang Lake Region	4.05	4.58	1.1	1188
1176	173309		1	38.7925	77.1945	Inner Mongolia-Xin Jiang Lake Region	1.89	1.25	0.7	1189
1177	173315		1	38.772	105.13	Inner Mongolia-Xin Jiang Lake Region	1.07	2.23	2.1	1287
1178	173319		1	38.7645	77.559	Inner Mongolia-Xin Jiang Lake Region	5.29	4.01	0.8	1185
1179	173320		1	38.7647	74.9089	Inner Mongolia-Xin Jiang Lake Region	7.07	83.4	11.8	3279
1180	173325		1	38.7408	108.264	Inner Mongolia-Xin Jiang Lake Region	3.48	9.2	2.6	1339
1181	173354		2	38.6199	114.373	Eastern Plain Lake Region	4.32	105.2	24.3	197
1182	173362		1	38.5915	89.4983	Inner Mongolia-Xin Jiang Lake Region	1.17	1.31	1.1	3234
1183	173369		2	38.571	114.175	Eastern Plain Lake Region	7	243	34.7	232
1184	173390		1	38.5053	101.131	Inner Mongolia-Xin Jiang Lake Region	1.17	3.58	3.1	2176
1185	173395		1	38.504	89.958	Inner Mongolia-Xin Jiang Lake Region	3.49	6.22	1.8	2931
1186	173399		1	38.4624	97.1494	Tibetan Plateau Lake Region	4.94	25.39	5.1	4224
1187	173403		1	38.4689	75.0383	Inner Mongolia-Xin Jiang Lake Region	1.32	14.36	10.9	3637
1188	173407		1	38.4441	75.0572	Inner Mongolia-Xin Jiang Lake Region	4.88	47.43	9.7	3641
1189	173415		1	38.4292	77.1119	Inner Mongolia-Xin Jiang Lake Region	8.14	19.61	2.4	1224
1190	173419		1	38.425	77.081	Inner Mongolia-Xin Jiang Lake Region	6.34	9.85	1.6	1230
1191	173421		1	38.4058	90.0348	Inner Mongolia-Xin Jiang Lake Region	2.07	9.28	4.5	2929
1192	173438		1	38.3279	117.61	Eastern Plain Lake Region	4.63	4.15	0.9	2
1193	173440		1	38.324	102.007	Inner Mongolia-Xin Jiang Lake Region	2.77	32.02	11.5	1869
1194	173450		1	38.313	117.62	Eastern Plain Lake Region	3.77	3.63	1	2
1195	173498		1	38.1977	97.7705	Tibetan Plateau Lake Region	1.12	1.31	1.2	4078
1196	173505		1	38.1918	97.291	Tibetan Plateau Lake Region	1.62	5.2	3.2	4185
1197	173516		1	38.1709	99.0636	Tibetan Plateau Lake Region	2.27	8.39	3.7	4090
1198	173532		1	38.1358	117.608	Eastern Plain Lake Region	5.53	3.92	0.7	3
1199	173534		1	38.1049	117.854	Eastern Plain Lake Region	2.66	1.69	0.6	1
1200	173535		1	38.0907	98.1188	Tibetan Plateau Lake Region	2.93	12.43	4.2	4382
1201	173544		1	38.0883	117.859	Eastern Plain Lake Region	9.7	9.34	1	2
1202	173546		1	38.068	117.857	Eastern Plain Lake Region	1.42	0.71	0.5	2
1203	173549		1	38.0665	117.878	Eastern Plain Lake Region	3.53	2.39	0.7	1
1204	173550		1	38.0686	117.848	Eastern Plain Lake Region	2.55	1.28	0.5	2
1205	173551		1	38.0702	117.98	Eastern Plain Lake Region	4.97	2.81	0.6	2
1206	173552		1	38.0546	117.897	Eastern Plain Lake Region	5.51	4.26	0.8	3
1207	173556		1	38.047	117.983	Eastern Plain Lake Region	1.75	0.99	0.6	2
1208	173559		1	38.0497	101.377	Inner Mongolia-Xin Jiang Lake Region	2.47	16.03	6.5	2861
1209	173561		1	38.0551	117.915	Eastern Plain Lake Region	3.69	1.93	0.5	3
1210	173568		1	38.0587	117.928	Eastern Plain Lake Region	6.06	5.38	0.9	1
1211	173571		1	38.0279	118.185	Eastern Plain Lake Region	6.3	7.41	1.2	0
1212	173575		1	38.0394	118.287	Eastern Plain Lake Region	1.07	0.53	0.5	1
1213	173576		1	38.0439	97.0862	Tibetan Plateau Lake Region	1.36	3.9	2.9	4325
1214	173584		1	38.0328	94.2244	Tibetan Plateau Lake Region	2.41	3.76	1.6	2744
1215	173591		1	38.0298	117.9	Eastern Plain Lake Region	1.57	0.95	0.6	2
1216	173596		1	38.0164	90.8954	Tibetan Plateau Lake Region	1.49	2.61	1.7	2853
1217	173599		1	38.0279	117.928	Eastern Plain Lake Region	6.54	5.7	0.9	2
1218	173600		1	38.0375	117.985	Eastern Plain Lake Region	5.1	4.47	0.9	2
1219	173605		1	38.0269	118.604	Eastern Plain Lake Region	1.95	1.29	0.7	0
1220	173623		1	37.9406	108.72	Inner Mongolia-Xin Jiang Lake Region	8.04	118.87	14.8	1179
1221	173657		1	37.9028	118.096	Eastern Plain Lake Region	2.35	1.46	0.6	1
1222	173664		1	37.886	118.886	Eastern Plain Lake Region	3.08	2.63	0.9	1
1223	173668		1	37.8834	95.1338	Tibetan Plateau Lake Region	1.29	1.59	1.2	3148
1224	173676		1	37.8372	118.57	Eastern Plain Lake Region	6.73	3.37	0.5	3
1225	173683		1	37.8171	91.7905	Tibetan Plateau Lake Region	1.74	1.66	1	2887
1226	173696		1	37.7677	91.8407	Tibetan Plateau Lake Region	2.4	4.03	1.7	2887
1227	173702		1	37.7645	112.497	Inner Mongolia-Xin Jiang Lake Region	4.66	7.55	1.6	776
1228	173707		1	37.746	107.516	Inner Mongolia-Xin Jiang Lake Region	4.07	4.4	1.1	1303
1229	173738		1	37.6071	108.454	Inner Mongolia-Xin Jiang Lake Region	2.4	22.37	9.3	1329
1230	173743		1	37.6345	93.6441	Tibetan Plateau Lake Region	5.84	14.66	2.5	2686
1231	173745		1	37.6181	118.93	Eastern Plain Lake Region	8.88	5.62	0.6	0
1232	173753		1	37.5879	118.495	Eastern Plain Lake Region	6.31	6.68	1.1	6
1233	173757		1	37.5704	102.73	Inner Mongolia-Xin Jiang Lake Region	1.66	22.74	13.7	2072
1234	173766		1	37.5352	120.657	Eastern Plain Lake Region	2.74	17.47	6.4	61
1235	173776		2	37.5194	112.018	Inner Mongolia-Xin Jiang Lake Region	2.16	110	50.8	822
1236	173780		1	37.503	79.8918	Inner Mongolia-Xin Jiang Lake Region	3.79	5.69	1.5	1288
1237	173786		1	37.4648	80.0724	Inner Mongolia-Xin Jiang Lake Region	1.33	0.9	0.7	1287
1238	173808		1	37.4143	121.202	Eastern Plain Lake Region	9.83	81.5	8.3	23
1239	173828		1	37.3629	108.736	Inner Mongolia-Xin Jiang Lake Region	1.23	20.13	16.4	1422
1240	173831		1	37.3598	90.2281	Inner Mongolia-Xin Jiang Lake Region	1.52	2.6	1.7	3886
1241	173839		1	37.3593	118.022	Eastern Plain Lake Region	1.2	0.75	0.6	14
1242	173844		1	37.3258	93.3586	Tibetan Plateau Lake Region	1.01	1.04	1	2712
1243	173852		1	37.3213	79.5194	Inner Mongolia-Xin Jiang Lake Region	1.72	0.86	0.5	1312
1244	173854		1	37.3096	118.78	Eastern Plain Lake Region	2.54	1.59	0.6	0
1245	173864		1	37.2824	122.285	Eastern Plain Lake Region	2.36	12.82	5.4	43
1246	173865		1	37.2946	118.811	Eastern Plain Lake Region	3.82	1.91	0.5	0
1247	173866		1	37.2952	118.795	Eastern Plain Lake Region	9.01	7.53	0.8	0
1248	173867		1	37.2812	121.513	Eastern Plain Lake Region	1.08	2.79	2.6	49
1249	173873		1	37.2834	92.9473	Tibetan Plateau Lake Region	5.61	9.42	1.7	2800
1250	173875		1	37.2669	108.335	Inner Mongolia-Xin Jiang Lake Region	1.23	20.13	16.4	1455
1251	173880		1	37.2591	92.6672	Tibetan Plateau Lake Region	1.22	1.19	1	2824
1252	173888		1	37.2505	121.94	Eastern Plain Lake Region	1.51	5.92	3.9	25
1253	173895		1	37.2289	79.8806	Inner Mongolia-Xin Jiang Lake Region	5.64	8.61	1.5	1315
1254	173899		1	37.2086	79.5539	Inner Mongolia-Xin Jiang Lake Region	7.05	13	1.8	1331
1255	173907		1	37.1817	109.344	Inner Mongolia-Xin Jiang Lake Region	1.01	12.03	12	1246
1256	173909		1	37.1889	121.929	Eastern Plain Lake Region	7.81	49.66	6.4	21
1257	173911		1	37.1794	120.369	Eastern Plain Lake Region	3.03	15.77	5.2	121
1258	173913		1	37.1498	90.1674	Inner Mongolia-Xin Jiang Lake Region	1.66	4.39	2.6	3913
1259	173921		1	37.1476	90.4496	Inner Mongolia-Xin Jiang Lake Region	3.08	24.64	8	4089
1260	173925		1	37.1397	122.188	Eastern Plain Lake Region	1.47	7.91	5.4	22
1261	173931		1	37.1217	113.278	Inner Mongolia-Xin Jiang Lake Region	1.5	15.6	10.4	1136
1262	173947		1	37.0613	112.775	Inner Mongolia-Xin Jiang Lake Region	6.39	48.12	7.5	1022
1263	173953		1	37.0388	80.1875	Inner Mongolia-Xin Jiang Lake Region	7.29	13.15	1.8	1351
1264	173955		1	37.0365	121.381	Eastern Plain Lake Region	2.31	16.2	7	30
1265	173971		2	37.0274	114.167	Eastern Plain Lake Region	5.55	436	78.5	234
1266	173972		1	37.0115	122.157	Eastern Plain Lake Region	1.75	2.75	1.6	1
1267	173980		1	36.9917	122.04	Eastern Plain Lake Region	2.1	1.28	0.6	1
1268	173981		1	36.9908	121.963	Eastern Plain Lake Region	4.15	2.66	0.6	2
1269	174027		1	36.8668	101.039	Tibetan Plateau Lake Region	2.29	12.35	5.4	2983
1270	174030		1	36.8602	120.145	Eastern Plain Lake Region	9.75	49.95	5.1	70
1271	174034		1	36.8252	95.3016	Tibetan Plateau Lake Region	3.22	5.41	1.7	2678
1272	174039		2	36.84	112.893	Inner Mongolia-Xin Jiang Lake Region	2.37	140	59.2	954
1273	174047		1	36.8001	95.3374	Tibetan Plateau Lake Region	1.42	1.51	1.1	2679
1274	174065		1	36.7225	87.2376	Inner Mongolia-Xin Jiang Lake Region	3.06	9.91	3.2	4748
1275	174069		1	36.7021	89.0456	Inner Mongolia-Xin Jiang Lake Region	4.65	10.15	2.2	4691
1276	174076		1	36.6707	121.125	Eastern Plain Lake Region	1.14	0.93	0.8	1
1277	174083		1	36.6601	120.875	Eastern Plain Lake Region	2.45	2.01	0.8	1
1278	174084		1	36.6449	120.844	Eastern Plain Lake Region	1.61	1.11	0.7	0
1279	174087		1	36.6423	121.028	Eastern Plain Lake Region	1.02	0.8	0.8	0
1280	174103		1	36.5649	100.727	Tibetan Plateau Lake Region	6.24	17.22	2.8	3199
1281	174107		2	36.5697	112.796	Inner Mongolia-Xin Jiang Lake Region	4.91	146	29.7	912
1282	174127		1	36.4667	120.776	Eastern Plain Lake Region	2.32	1.99	0.9	0
1283	174129		1	36.4416	115.956	Eastern Plain Lake Region	2.16	3.26	1.5	29
1284	174135		2	36.4134	117.579	Eastern Plain Lake Region	6.07	221	36.4	222
1285	174136		1	36.406	90.8551	Inner Mongolia-Xin Jiang Lake Region	2.77	12.47	4.5	4851
1286	174137		1	36.3905	118.532	Eastern Plain Lake Region	5.92	24.77	4.2	128
1287	174143		1	36.3567	118.789	Eastern Plain Lake Region	6.74	34.47	5.1	148
1288	174149		1	36.3095	88.3929	Tibetan Plateau Lake Region	2.25	5.71	2.5	4892
1289	174150		2	36.3117	112.695	Inner Mongolia-Xin Jiang Lake Region	2.85	60	21.1	967
1290	174167		1	36.2654	98.0735	Tibetan Plateau Lake Region	1.04	2.41	2.3	3223
1291	174168		1	36.2572	83.0628	Inner Mongolia-Xin Jiang Lake Region	3.05	20.87	6.8	4680
1292	174174		1	36.2573	120.48	Eastern Plain Lake Region	1.71	10.54	6.2	37
1293	174182		1	36.25	86.1206	Inner Mongolia-Xin Jiang Lake Region	2.15	5.93	2.8	5018
1294	174185		1	36.2402	120.216	Eastern Plain Lake Region	2.24	1.83	0.8	0
1295	174189		1	36.2335	120.185	Eastern Plain Lake Region	4.12	4.12	1	0
1296	174199		1	36.1987	89.0325	Tibetan Plateau Lake Region	1.41	2.63	1.9	4866
1297	174201		2	36.1709	104.004	Inner Mongolia-Xin Jiang Lake Region	2.84	90	31.7	1482
1298	174204		1	36.1931	100.103	Tibetan Plateau Lake Region	2.41	8.34	3.5	2861
1299	174205		1	36.1831	89.1522	Tibetan Plateau Lake Region	6.86	34.32	5	4867
1300	174207		1	36.1992	120.146	Eastern Plain Lake Region	7.62	13.94	1.8	0
1301	174208		1	36.1886	86.1705	Inner Mongolia-Xin Jiang Lake Region	1.44	5.51	3.8	5051
1302	174211		1	36.1736	89.0599	Tibetan Plateau Lake Region	1.72	11.88	6.9	4872
1303	174222		1	36.147	89.0168	Tibetan Plateau Lake Region	6.66	28.63	4.3	4842
1304	174226		2	36.1007	103.343	Inner Mongolia-Xin Jiang Lake Region	4.95	50	10.1	1581
1305	174236		1	36.1089	82.6771	Inner Mongolia-Xin Jiang Lake Region	5.41	8.28	1.5	4475
1306	174238		1	36.1094	85.9279	Inner Mongolia-Xin Jiang Lake Region	2.53	5.81	2.3	4970
1307	174242		1	36.0815	87.6474	Tibetan Plateau Lake Region	1.18	2.41	2	4899
1308	174245		1	36.0673	87.365	Tibetan Plateau Lake Region	1.27	4.15	3.3	4942
1309	174247		2	36.0678	101.247	Tibetan Plateau Lake Region	1.42	26.2	18.5	2225
1310	174252		1	36.0549	88.9683	Tibetan Plateau Lake Region	1.81	5.75	3.2	4865
1311	174255		1	36.0376	87.8704	Tibetan Plateau Lake Region	6.84	58.07	8.5	4834
1312	174260		1	36.0223	88.3995	Tibetan Plateau Lake Region	7.89	73.42	9.3	4841
1313	174268		1	35.997	89.1103	Tibetan Plateau Lake Region	1.1	5.74	5.2	4862
1314	174269		1	35.9843	88.4004	Tibetan Plateau Lake Region	5.03	15.93	3.2	4850
1315	174271		1	35.9819	87.4343	Tibetan Plateau Lake Region	1.61	3.41	2.1	4807
1316	174276		1	35.9687	119.407	Eastern Plain Lake Region	2.46	5.28	2.1	63
1317	174278		1	35.9659	86.7869	Tibetan Plateau Lake Region	5.03	9.11	1.8	4796
1318	174279		1	35.9584	89.0742	Tibetan Plateau Lake Region	1.25	6.21	5	4871
1319	174283		1	35.9484	90.8239	Tibetan Plateau Lake Region	5.66	28.57	5	4877
1320	174284		1	35.946	117.792	Eastern Plain Lake Region	2.28	11.69	5.1	224
1321	174288		1	35.9344	89.2467	Tibetan Plateau Lake Region	8.23	80.64	9.8	4876
1322	174298		1	35.896	86.4238	Tibetan Plateau Lake Region	8.37	25.64	3.1	4879
1323	174299		1	35.9011	117.801	Eastern Plain Lake Region	6.15	34.08	5.5	221
1324	174304		1	35.8696	87.7874	Tibetan Plateau Lake Region	1.73	4.94	2.9	4971
1325	174306		1	35.8665	85.2951	Inner Mongolia-Xin Jiang Lake Region	2.03	8.66	4.3	4942
1326	174309		1	35.8518	86.3676	Tibetan Plateau Lake Region	1.1	3.85	3.5	4888
1327	174316		1	35.8394	105.449	Inner Mongolia-Xin Jiang Lake Region	1.62	21.77	13.4	1844
1328	174328		1	35.8018	119.632	Eastern Plain Lake Region	5.9	34.82	5.9	41
1329	174333		1	35.7781	78.6589	Inner Mongolia-Xin Jiang Lake Region	1.79	28.87	16.1	4635
1330	174340		2	35.7663	109.633	Inner Mongolia-Xin Jiang Lake Region	2.08	30	14.4	1076
1331	174343		1	35.7609	78.3225	Inner Mongolia-Xin Jiang Lake Region	1.48	6.5	4.4	5067
1332	174348		1	35.7458	86.5721	Tibetan Plateau Lake Region	3.31	16.43	5	4882
1333	174349		2	35.7405	118.986	Eastern Plain Lake Region	8.2	125	15.2	151
1334	174354		1	35.7321	90.3301	Tibetan Plateau Lake Region	1.51	3.34	2.2	4870
1335	174357		1	35.7233	85.2641	Tibetan Plateau Lake Region	7.21	37.99	5.3	4958
1336	174358		1	35.7146	82.8375	Inner Mongolia-Xin Jiang Lake Region	2.94	12.05	4.1	5211
1337	174360		1	35.7036	79.3601	Inner Mongolia-Xin Jiang Lake Region	1.78	4.69	2.6	4761
1338	174363		1	35.6929	91.305	Tibetan Plateau Lake Region	3.94	15.24	3.9	4886
1339	174372		1	35.6293	86.0874	Tibetan Plateau Lake Region	5.39	38.64	7.2	5025
1340	174379		1	35.6219	86.2388	Tibetan Plateau Lake Region	2.14	6.9	3.2	4988
1341	174380		1	35.6198	86.2884	Tibetan Plateau Lake Region	2.08	3.77	1.8	4989
1342	174381		1	35.6198	90.3189	Tibetan Plateau Lake Region	1.27	3.79	3	4908
1343	174383		1	35.5998	92.9403	Tibetan Plateau Lake Region	3.65	15.51	4.3	4478
1344	174391		1	35.5969	85.9545	Tibetan Plateau Lake Region	1.75	7.49	4.3	5084
1345	174395		1	35.5884	86.8753	Tibetan Plateau Lake Region	1.53	3.38	2.2	4970
1346	174401		1	35.5828	90.2374	Tibetan Plateau Lake Region	8.88	36.3	4.1	4906
1347	174402		1	35.5755	88.5221	Tibetan Plateau Lake Region	1.5	7.63	5.1	4932
1348	174407		1	35.5621	89.0068	Tibetan Plateau Lake Region	1.08	2.81	2.6	4895
1349	174408		1	35.5649	90.1645	Tibetan Plateau Lake Region	1.75	8.99	5.1	4908
1350	174411		1	35.5475	93.1378	Tibetan Plateau Lake Region	2.54	12.02	4.7	4465
1351	174414		1	35.5516	88.2657	Tibetan Plateau Lake Region	3.37	11.73	3.5	4829
1352	174416		1	35.5422	90.1671	Tibetan Plateau Lake Region	1.83	5.46	3	4907
1353	174419		1	35.5377	85.9565	Tibetan Plateau Lake Region	1.07	5.43	5.1	5079
1354	174421		1	35.5316	90.0397	Tibetan Plateau Lake Region	4.57	25.7	5.6	4931
1355	174423		1	35.5366	83.1169	Inner Mongolia-Xin Jiang Lake Region	4.73	11.1	2.3	4970
1356	174424		1	35.5124	87.7265	Tibetan Plateau Lake Region	1.73	12.55	7.3	4886
1357	174425		1	35.5113	90.2377	Tibetan Plateau Lake Region	3.65	39.89	10.9	4906
1358	174432		1	35.4931	90.2756	Tibetan Plateau Lake Region	1.43	10.11	7.1	4907
1359	174433		1	35.5056	88.2985	Tibetan Plateau Lake Region	3.02	8.34	2.8	4816
1360	174434		1	35.4357	95.4179	Tibetan Plateau Lake Region	8.71	45.13	5.2	4487
1361	174435		1	35.495	79.5416	Inner Mongolia-Xin Jiang Lake Region	1.15	1.9	1.7	4797
1362	174437		1	35.4995	88.3169	Tibetan Plateau Lake Region	3.64	11.34	3.1	4816
1363	174438		2	35.4815	117.195	Eastern Plain Lake Region	7.57	119	15.7	111
1364	174439		1	35.4729	90.2095	Tibetan Plateau Lake Region	1.55	5.54	3.6	4891
1365	174441		1	35.4614	78.9385	Inner Mongolia-Xin Jiang Lake Region	8.13	30.92	3.8	4831
1366	174442		1	35.4688	109.672	Inner Mongolia-Xin Jiang Lake Region	1.2	18	15	917
1367	174446		2	35.4181	117.545	Eastern Plain Lake Region	9.5	200	21.1	181
1368	174447		1	35.4196	93.4898	Tibetan Plateau Lake Region	3.7	21.5	5.8	4462
1369	174453		1	35.413	90.9599	Tibetan Plateau Lake Region	8.4	53.49	6.4	5014
1370	174454		1	35.4146	93.6333	Tibetan Plateau Lake Region	2.91	6.85	2.4	4455
1371	174457		2	35.3988	117.036	Eastern Plain Lake Region	5.11	107	20.9	98
1372	174460		1	35.382	82.1864	Tibetan Plateau Lake Region	1.1	5.72	5.2	5441
1373	174462		1	35.3816	88.7646	Tibetan Plateau Lake Region	1.63	6.62	4.1	4838
1374	174467		1	35.3565	82.8491	Tibetan Plateau Lake Region	4.14	18.01	4.4	4924
1375	174468		1	35.3433	79.51	Inner Mongolia-Xin Jiang Lake Region	1.05	2.04	1.9	4833
1376	174477		1	35.2995	97.0052	Tibetan Plateau Lake Region	5.55	25.9	4.7	4535
1377	174478		1	35.3065	91.6451	Tibetan Plateau Lake Region	1.33	5.79	4.4	4935
1378	174480		1	35.3111	116.595	Eastern Plain Lake Region	8.48	10.45	1.2	32
1379	174481		1	35.2978	87.6317	Tibetan Plateau Lake Region	1.99	7.61	3.8	4906
1380	174483		1	35.2931	80.5744	Tibetan Plateau Lake Region	2.24	27.05	12.1	5434
1381	174484		1	35.2904	95.0231	Tibetan Plateau Lake Region	1.31	2.84	2.2	4544
1382	174485		1	35.2798	95.0082	Tibetan Plateau Lake Region	2.07	3.26	1.6	4542
1383	174488		1	35.2666	95.1699	Tibetan Plateau Lake Region	2.25	7.55	3.4	4531
1384	174489		1	35.274	89.8286	Tibetan Plateau Lake Region	7.28	36.59	5	4777
1385	174490		1	35.2728	92.6774	Tibetan Plateau Lake Region	1.9	3.2	1.7	4653
1386	174491		1	35.2443	93.9271	Tibetan Plateau Lake Region	1.22	3.24	2.7	4411
1387	174492		1	35.2403	93.3828	Tibetan Plateau Lake Region	1.21	5.54	4.6	4511
1388	174498		1	35.2314	89.5054	Tibetan Plateau Lake Region	7.2	31.48	4.4	4806
1389	174499		1	35.2274	82.6427	Tibetan Plateau Lake Region	3.01	5.3	1.8	4978
1390	174501		1	35.227	93.8298	Tibetan Plateau Lake Region	4.12	12.37	3	4419
1391	174502		1	35.2392	84.0001	Tibetan Plateau Lake Region	1.56	2.88	1.9	4848
1392	174507		1	35.2188	89.3106	Tibetan Plateau Lake Region	1.5	2.95	2	4787
1393	174510		1	35.2303	83.6748	Tibetan Plateau Lake Region	6.36	15	2.4	4916
1394	174512		1	35.2197	84.1809	Tibetan Plateau Lake Region	1.59	5.63	3.6	4859
1395	174518		1	35.198	91.3214	Tibetan Plateau Lake Region	2.77	9.66	3.5	4780
1396	174521		1	35.1947	87.5986	Tibetan Plateau Lake Region	8.58	31.27	3.6	4836
1397	174523		1	35.1797	91.4833	Tibetan Plateau Lake Region	1.03	3.99	3.9	4769
1398	174525		1	35.1729	90.5513	Tibetan Plateau Lake Region	1.22	2.01	1.6	4773
1399	174528		1	35.1641	109.403	Inner Mongolia-Xin Jiang Lake Region	1.14	13.24	11.6	829
1400	174532		1	35.1412	92.8308	Tibetan Plateau Lake Region	1.31	7.31	5.6	4731
1401	174533		1	35.148	89.7781	Tibetan Plateau Lake Region	1.01	2.01	2	4800
1402	174540		1	35.1104	86.8384	Tibetan Plateau Lake Region	5.03	11.26	2.2	4793
1403	174541		1	35.1119	89.2697	Tibetan Plateau Lake Region	1.7	12.01	7.1	4831
1404	174542		1	35.1124	89.1868	Tibetan Plateau Lake Region	1.14	5.21	4.6	4887
1405	174544		1	35.1106	96.0062	Tibetan Plateau Lake Region	1.23	3.83	3.1	4464
1406	174547		1	35.1014	88.7425	Tibetan Plateau Lake Region	2.29	8.13	3.6	5050
1407	174552		1	35.0883	90.6607	Tibetan Plateau Lake Region	1.99	6.3	3.2	4798
1408	174554		1	35.049	97.9095	Tibetan Plateau Lake Region	6.71	42.75	6.4	4248
1409	174555		1	35.0533	90.6289	Tibetan Plateau Lake Region	1.56	3.08	2	4795
1410	174556		1	35.0392	80.0861	Tibetan Plateau Lake Region	3.5	8.16	2.3	4863
1411	174557		1	35.0509	90.3938	Tibetan Plateau Lake Region	1.16	2.75	2.4	4807
1412	174558		1	35.0368	84.4695	Tibetan Plateau Lake Region	2.47	4.85	2	4934
1413	174559		1	35.0298	88.3883	Tibetan Plateau Lake Region	2.99	16.33	5.5	4992
1414	174562		1	35.0288	81.6606	Tibetan Plateau Lake Region	1.27	3.89	3.1	4976
1415	174563		1	35.0331	90.6181	Tibetan Plateau Lake Region	2.89	13.96	4.8	4797
1416	174564		1	35.0362	91.5684	Tibetan Plateau Lake Region	6.48	39.78	6.1	4812
1417	174566		1	35.0279	91.9671	Tibetan Plateau Lake Region	2.6	16.54	6.4	4900
1418	174570		1	35.0068	97.9796	Tibetan Plateau Lake Region	1.54	2.61	1.7	4230
1419	174572		1	34.9931	97.8171	Tibetan Plateau Lake Region	1.04	1.57	1.5	4268
1420	174573		1	34.9983	108.9	Inner Mongolia-Xin Jiang Lake Region	1.46	25.34	17.3	770
1421	174575		1	34.9911	81.9125	Tibetan Plateau Lake Region	1.24	1.79	1.4	5037
1422	174576		1	34.9681	97.6202	Tibetan Plateau Lake Region	1.42	7.08	5	4265
1423	174579		1	34.9598	81.9129	Tibetan Plateau Lake Region	2.2	15.08	6.9	5032
1424	174580		1	34.9568	90.3401	Tibetan Plateau Lake Region	3.83	13.12	3.4	4829
1425	174583		1	34.954	81.9433	Tibetan Plateau Lake Region	3.37	16.92	5	5033
1426	174585		1	34.945	90.5938	Tibetan Plateau Lake Region	2.54	8.11	3.2	4852
1427	174586		1	34.9482	117.676	Eastern Plain Lake Region	3.53	28.92	8.2	120
1428	174594		1	34.9302	85.456	Tibetan Plateau Lake Region	1.1	1.42	1.3	5083
1429	174595		1	34.9269	90.6602	Tibetan Plateau Lake Region	3.6	33.22	9.2	4845
1430	174600		1	34.9	88.2845	Tibetan Plateau Lake Region	2.7	10.42	3.9	4913
1431	174601		1	34.9026	86.1831	Tibetan Plateau Lake Region	2.93	12.9	4.4	4907
1432	174604		1	34.901	91.8195	Tibetan Plateau Lake Region	2.63	12.18	4.6	4821
1433	174605		1	34.8899	114.268	Eastern Plain Lake Region	2.15	2.91	1.4	76
1434	174611		1	34.8566	84.7673	Tibetan Plateau Lake Region	2.59	4.71	1.8	5033
1435	174615		1	34.8558	87.9869	Tibetan Plateau Lake Region	1.78	6.77	3.8	4917
1436	174617		1	34.844	80.2335	Tibetan Plateau Lake Region	6.75	35.05	5.2	4993
1437	174618		1	34.8534	80.7513	Tibetan Plateau Lake Region	6.47	47	7.3	5044
1438	174619		1	34.834	97.3703	Tibetan Plateau Lake Region	4.71	35.72	7.6	4286
1439	174620		1	34.8361	98.541	Tibetan Plateau Lake Region	1.06	2.69	2.5	4257
1440	174625		1	34.829	88.9615	Tibetan Plateau Lake Region	1.17	7.64	6.5	4846
1441	174626		1	34.8308	90.2051	Tibetan Plateau Lake Region	2.21	6.83	3.1	4868
1442	174628		1	34.8198	89.2828	Tibetan Plateau Lake Region	2.47	6.52	2.6	4848
1443	174629		1	34.8151	83.6296	Tibetan Plateau Lake Region	1.15	2.21	1.9	4995
1444	174630		1	34.8116	88.6295	Tibetan Plateau Lake Region	1.13	2.95	2.6	4874
1445	174631		1	34.8135	80.4446	Tibetan Plateau Lake Region	1.59	9.98	6.3	5253
1446	174632		1	34.8017	86.6423	Tibetan Plateau Lake Region	3.23	10.25	3.2	4889
1447	174634		1	34.7974	89.2783	Tibetan Plateau Lake Region	7.8	46.76	6	4848
1448	174636		1	34.7975	81.2769	Tibetan Plateau Lake Region	1.62	4.29	2.7	4992
1449	174640		1	34.7847	91.8322	Tibetan Plateau Lake Region	4.55	32.67	7.2	4863
1450	174641		1	34.7924	97.2724	Tibetan Plateau Lake Region	3.82	19.53	5.1	4301
1451	174642		1	34.7933	97.2301	Tibetan Plateau Lake Region	6.27	26.53	4.2	4330
1452	174644		1	34.7688	88.6073	Tibetan Plateau Lake Region	1.02	7.96	7.8	4942
1453	174646		1	34.755	89.5254	Tibetan Plateau Lake Region	1.77	10.84	6.1	5087
1454	174653		1	34.7391	83.9028	Tibetan Plateau Lake Region	1.06	0.9	0.8	4922
1455	174654		1	34.7324	86.4458	Tibetan Plateau Lake Region	1.1	1.73	1.6	4919
1456	174657		1	34.7316	80.794	Tibetan Plateau Lake Region	1.85	3.86	2.1	5086
1457	174658		1	34.7324	82.6456	Tibetan Plateau Lake Region	2.42	5.32	2.2	5040
1458	174661		1	34.7109	82.6423	Tibetan Plateau Lake Region	1.46	2.22	1.5	5043
1459	174669		1	34.6966	96.8208	Tibetan Plateau Lake Region	2.36	6.02	2.6	4455
1460	174672		1	34.6931	87.2485	Tibetan Plateau Lake Region	1.54	3.56	2.3	4904
1461	174673		1	34.6937	89.5776	Tibetan Plateau Lake Region	1.49	9.5	6.4	5026
1462	174676		1	34.6837	88.8184	Tibetan Plateau Lake Region	2.43	11.84	4.9	4861
1463	174677		1	34.6857	119.222	Eastern Plain Lake Region	1.52	1.08	0.7	0
1464	174678		1	34.674	82.0401	Tibetan Plateau Lake Region	1.57	9.35	6	5115
1465	174683		1	34.6702	86.7318	Tibetan Plateau Lake Region	1.29	2.14	1.7	4926
1466	174684		1	34.6603	80.6996	Tibetan Plateau Lake Region	1.19	4.45	3.7	5141
1467	174685		1	34.6527	80.6609	Tibetan Plateau Lake Region	3.55	28.05	7.9	5140
1468	174687		1	34.6507	94.0269	Tibetan Plateau Lake Region	2.6	9.54	3.7	4409
1469	174689		1	34.6358	98.0597	Tibetan Plateau Lake Region	4.91	6.87	1.4	4216
1470	174690		1	34.6436	90.057	Tibetan Plateau Lake Region	1.79	8.59	4.8	4962
1471	174691		1	34.6439	84.7906	Tibetan Plateau Lake Region	2.18	3.75	1.7	5054
1472	174694		1	34.6281	88.813	Tibetan Plateau Lake Region	8.88	39.74	4.5	4818
1473	174695		1	34.6384	118.717	Eastern Plain Lake Region	4.12	7.21	1.7	23
1474	174696		1	34.6269	82.6259	Tibetan Plateau Lake Region	1.7	3.97	2.3	5059
1475	174700		1	34.6257	88.9197	Tibetan Plateau Lake Region	1.81	7.04	3.9	4820
1476	174702		1	34.6267	80.9	Tibetan Plateau Lake Region	8.18	93.89	11.5	5209
1477	174703		1	34.6187	91.053	Tibetan Plateau Lake Region	1.13	2.68	2.4	4958
1478	174714		1	34.5696	88.8994	Tibetan Plateau Lake Region	1.05	1.07	1	4818
1479	174717		1	34.5678	88.5664	Tibetan Plateau Lake Region	9.22	56.61	6.1	4816
1480	174720		1	34.5571	98.4502	Tibetan Plateau Lake Region	1.31	5.24	4	4213
1481	174721		1	34.5428	88.5915	Tibetan Plateau Lake Region	7.01	31.44	4.5	4817
1482	174722		1	34.5327	88.9227	Tibetan Plateau Lake Region	2.96	6.8	2.3	4817
1483	174723		2	34.5461	108.058	Inner Mongolia-Xin Jiang Lake Region	6.59	130	19.7	639
1484	174724		1	34.538	90.819	Tibetan Plateau Lake Region	1.17	8.38	7.2	4844
1485	174725		1	34.5329	90.88	Tibetan Plateau Lake Region	1.2	18.35	15.3	4840
1486	174728		1	34.5317	89.1604	Tibetan Plateau Lake Region	4.23	10.05	2.4	4818
1487	174731		1	34.5232	90.9103	Tibetan Plateau Lake Region	2.1	14.9	7.1	4836
1488	174732		1	34.5165	88.9423	Tibetan Plateau Lake Region	2.1	3.23	1.5	4817
1489	174733		1	34.5076	119.726	Eastern Plain Lake Region	1.5	0.75	0.5	0
1490	174734		1	34.5086	90.7688	Tibetan Plateau Lake Region	1.8	7.83	4.3	4855
1491	174735		1	34.5002	86.9646	Tibetan Plateau Lake Region	5.06	16.08	3.2	4925
1492	174736		1	34.5074	90.8967	Tibetan Plateau Lake Region	2.65	12.9	4.9	4837
1493	174737		1	34.4996	119.651	Eastern Plain Lake Region	1.04	0.52	0.5	-1
1494	174740		1	34.4906	97.5983	Tibetan Plateau Lake Region	2.38	7.01	2.9	4471
1495	174741		1	34.4954	119.571	Eastern Plain Lake Region	1.09	0.55	0.5	-1
1496	174742		1	34.4911	83.3531	Tibetan Plateau Lake Region	1.28	4.09	3.2	5037
1497	174744		1	34.4846	89.0031	Tibetan Plateau Lake Region	1.76	3.58	2	4817
1498	174747		1	34.4764	119.659	Eastern Plain Lake Region	2.07	1.04	0.5	0
1499	174748		1	34.4695	91.0872	Tibetan Plateau Lake Region	6.02	59.13	9.8	4826
1500	174751		1	34.4624	89.2526	Tibetan Plateau Lake Region	1.48	4.02	2.7	4834
1501	174752		1	34.4645	83.169	Tibetan Plateau Lake Region	5.76	17.81	3.1	5290
1502	174756		1	34.4678	82.8675	Tibetan Plateau Lake Region	4.02	54.19	13.5	5148
1503	174757		1	34.4585	119.718	Eastern Plain Lake Region	1.57	0.78	0.5	-1
1504	174759		1	34.4487	89.1	Tibetan Plateau Lake Region	3.19	18.64	5.9	4842
1505	174760		1	34.4498	88.1185	Tibetan Plateau Lake Region	3.39	9.19	2.7	4825
1506	174764		1	34.4364	115.064	Eastern Plain Lake Region	2.08	2.9	1.4	51
1507	174766		2	34.4398	107.248	Inner Mongolia-Xin Jiang Lake Region	7.44	20.9	2.8	597
1508	174768		1	34.422	80.5069	Tibetan Plateau Lake Region	8.69	202.97	23.4	5128
1509	174769		1	34.423	82.7005	Tibetan Plateau Lake Region	1.43	3.17	2.2	5246
1510	174770		1	34.4078	92.2657	Tibetan Plateau Lake Region	5.39	20.82	3.9	4698
1511	174771		1	34.4164	97.6384	Tibetan Plateau Lake Region	4.62	10.52	2.3	4493
1512	174773		1	34.4119	82.5653	Tibetan Plateau Lake Region	4.42	8.5	1.9	5067
1513	174774		1	34.416	119.953	Eastern Plain Lake Region	1.72	0.86	0.5	0
1514	174777		1	34.3793	92.7245	Tibetan Plateau Lake Region	5.19	15.91	3.1	4528
1515	174778		1	34.3812	119.969	Eastern Plain Lake Region	3.58	2.02	0.6	0
1516	174779		1	34.3944	88.402	Tibetan Plateau Lake Region	1.88	7.26	3.9	4911
1517	174781		1	34.3874	90.9403	Tibetan Plateau Lake Region	1.34	4.37	3.3	4809
1518	174782		1	34.3916	91.6983	Tibetan Plateau Lake Region	4.44	26.86	6.1	4709
1519	174783		2	34.3564	110.754	Eastern Plain Lake Region	6.02	185	30.7	631
1520	174784		1	34.3828	118.47	Eastern Plain Lake Region	4.87	8.94	1.8	28
1521	174787		1	34.3634	119.95	Eastern Plain Lake Region	1.49	0.74	0.5	0
1522	174788		1	34.3651	89.6234	Tibetan Plateau Lake Region	2.45	7.58	3.1	5100
1523	174792		2	34.3476	113.241	Eastern Plain Lake Region	6.16	295	47.9	215
1524	174793		1	34.3356	87.6937	Tibetan Plateau Lake Region	3.9	5.99	1.5	4888
1525	174794		1	34.3312	91.4648	Tibetan Plateau Lake Region	1.58	8.65	5.5	4721
1526	174799		1	34.334	120.114	Eastern Plain Lake Region	1.39	0.79	0.6	0
1527	174803		1	34.2821	85.07	Tibetan Plateau Lake Region	7.73	17.26	2.2	4862
1528	174806		1	34.2568	85.2159	Tibetan Plateau Lake Region	1.05	3.08	2.9	4873
1529	174809		1	34.2406	117.151	Eastern Plain Lake Region	5.65	34.19	6.1	29
1530	174811		1	34.2355	102.318	Inner Mongolia-Xin Jiang Lake Region	3.02	11.44	3.8	3470
1531	174814		1	34.2331	89.5051	Tibetan Plateau Lake Region	6.35	22.67	3.6	5171
1532	174815		1	34.2393	92.1075	Tibetan Plateau Lake Region	1.6	1.45	0.9	4576
1533	174817		1	34.2355	80.5062	Tibetan Plateau Lake Region	1.81	13.27	7.3	5071
1534	174824		1	34.1806	93.0004	Tibetan Plateau Lake Region	1.3	3.6	2.8	4487
1535	174826		1	34.1826	86.2383	Tibetan Plateau Lake Region	2.36	4.24	1.8	5057
1536	174828		1	34.1818	82.793	Tibetan Plateau Lake Region	1.24	2.73	2.2	4979
1537	174830		1	34.1762	83.8006	Tibetan Plateau Lake Region	1.78	4.42	2.5	4886
1538	174831		2	34.161	107.648	Inner Mongolia-Xin Jiang Lake Region	1.92	147	76.4	776
1539	174838		1	34.1115	89.5664	Tibetan Plateau Lake Region	2.25	5.86	2.6	5193
1540	174839		1	34.1382	117.532	Eastern Plain Lake Region	6.32	13.48	2.1	31
1541	174847		1	34.0974	92.7355	Tibetan Plateau Lake Region	1.17	2.26	1.9	4488
1542	174850		1	34.0864	83.6642	Tibetan Plateau Lake Region	1.42	2.56	1.8	4859
1543	174851		1	34.0791	91.7433	Tibetan Plateau Lake Region	1.42	3.32	2.3	4700
1544	174856		1	34.0666	117.894	Eastern Plain Lake Region	8.47	23.68	2.8	21
1545	174857		1	34.048	97.2309	Tibetan Plateau Lake Region	2.69	6.65	2.5	4529
1546	174864		1	34.0404	88.0549	Tibetan Plateau Lake Region	1.16	2.69	2.3	5102
1547	174867		1	34.0204	82.6152	Tibetan Plateau Lake Region	4.74	10.27	2.2	4882
1548	174868		1	34.0152	83.5609	Tibetan Plateau Lake Region	7.14	25.71	3.6	4861
1549	174870		1	34.0033	87.5423	Tibetan Plateau Lake Region	6.28	35.99	5.7	5007
1550	174871		1	33.9885	92.9918	Tibetan Plateau Lake Region	1.21	1.38	1.1	4477
1551	174872		1	33.9957	92.8282	Tibetan Plateau Lake Region	9.02	53.91	6	4492
1552	174873		1	33.9986	86.5198	Tibetan Plateau Lake Region	2.05	4.51	2.2	4912
1553	174874		1	33.9984	92.6617	Tibetan Plateau Lake Region	2.49	5.11	2.1	4501
1554	174875		1	33.9933	92.8727	Tibetan Plateau Lake Region	1.92	3.36	1.7	4493
1555	174882		1	33.9451	85.3329	Tibetan Plateau Lake Region	8.65	35.63	4.1	4813
1556	174886		1	33.9145	88.0384	Tibetan Plateau Lake Region	5.82	14.16	2.4	5080
1557	174887		1	33.9052	116.815	Eastern Plain Lake Region	1.82	5.35	2.9	22
1558	174888		1	33.9116	102.827	Yunnan-Guizhou Plateau Lake Region	3.29	2.77	0.8	3428
1559	174890		1	33.8866	84.0165	Tibetan Plateau Lake Region	3.11	7.65	2.5	4726
1560	174891		1	33.8743	102.82	Yunnan-Guizhou Plateau Lake Region	2.52	2.14	0.8	3429
1561	174894		1	33.8522	92.4729	Tibetan Plateau Lake Region	3.8	13.63	3.6	4546
1562	174897		1	33.8396	84.3176	Tibetan Plateau Lake Region	2.41	3.78	1.6	4703
1563	174898		1	33.8321	84.364	Tibetan Plateau Lake Region	1.29	1.5	1.2	4703
1564	174899		1	33.8301	92.3117	Tibetan Plateau Lake Region	1.48	2.68	1.8	4590
1565	174900		1	33.833	92.4285	Tibetan Plateau Lake Region	1.79	6.4	3.6	4547
1566	174901		1	33.8288	84.3316	Tibetan Plateau Lake Region	1.15	1.44	1.2	4703
1567	174902		1	33.8197	102.827	Yunnan-Guizhou Plateau Lake Region	6.58	26.69	4.1	3429
1568	174905		1	33.8117	93.7099	Tibetan Plateau Lake Region	1.16	0.96	0.8	4462
1569	174909		1	33.7913	92.1636	Tibetan Plateau Lake Region	1.22	3.2	2.6	4631
1570	174910		1	33.784	89.8521	Tibetan Plateau Lake Region	1.06	3.78	3.6	5000
1571	174915		1	33.7182	90.8688	Tibetan Plateau Lake Region	6.69	24.56	3.7	4964
1572	174917		1	33.7304	80.6826	Tibetan Plateau Lake Region	2.05	4.71	2.3	4492
1573	174919		1	33.7201	80.7197	Tibetan Plateau Lake Region	3.23	10.14	3.1	4490
1574	174921		1	33.7263	120.476	Eastern Plain Lake Region	5.39	3.06	0.6	0
1575	174922		1	33.7221	85.1082	Tibetan Plateau Lake Region	4.65	17.44	3.8	4911
1576	174926		1	33.7032	120.431	Eastern Plain Lake Region	2.08	1.51	0.7	-1
1577	174928		1	33.7004	120.42	Eastern Plain Lake Region	2.57	1.28	0.5	0
1578	174929		1	33.681	85.8423	Tibetan Plateau Lake Region	4.22	7.56	1.8	4675
1579	174931		1	33.6733	84.3713	Tibetan Plateau Lake Region	1.27	0.75	0.6	4597
1580	174932		1	33.6733	81.3739	Tibetan Plateau Lake Region	8.1	44.8	5.5	4659
1581	174933		1	33.6677	90.8799	Tibetan Plateau Lake Region	5.15	27.48	5.3	4979
1582	174934		1	33.6659	84.3881	Tibetan Plateau Lake Region	1.43	0.89	0.6	4598
1583	174935		1	33.6361	88.5869	Tibetan Plateau Lake Region	6.24	24.29	3.9	5006
1584	174938		1	33.618	91.3346	Tibetan Plateau Lake Region	2.15	6.8	3.2	5118
1585	174943		1	33.5628	79.9517	Tibetan Plateau Lake Region	2.41	16.02	6.7	4245
1586	174946		1	33.5462	80.15	Tibetan Plateau Lake Region	3.08	9.43	3.1	4280
1587	174947		1	33.5356	86.338	Tibetan Plateau Lake Region	2.57	2.08	0.8	4861
1588	174951		1	33.5258	87.4747	Tibetan Plateau Lake Region	1.02	1.39	1.4	4869
1589	174955		1	33.4877	80.3141	Tibetan Plateau Lake Region	7.04	23.43	3.3	4278
1590	174957		1	33.4996	80.3492	Tibetan Plateau Lake Region	2.65	6.05	2.3	4277
1591	174958		2	33.4781	113.071	Eastern Plain Lake Region	8.67	157	18.1	145
1592	174959		1	33.4721	87.8684	Tibetan Plateau Lake Region	1.05	3.36	3.2	5208
1593	174963		1	33.4607	79.6693	Tibetan Plateau Lake Region	1.52	7.43	4.9	4240
1594	174966		1	33.4387	88.7632	Tibetan Plateau Lake Region	1.22	2.07	1.7	4960
1595	174969		1	33.433	80.4666	Tibetan Plateau Lake Region	3.47	10.69	3.1	4287
1596	174971		1	33.4121	87.9762	Tibetan Plateau Lake Region	1.59	4.83	3	5280
1597	174972		1	33.3898	90.4208	Tibetan Plateau Lake Region	1.1	4.05	3.7	4933
1598	174974		1	33.3807	101.104	Tibetan Plateau Lake Region	3.5	65.98	18.9	4010
1599	174975		1	33.3908	79.363	Tibetan Plateau Lake Region	6.46	72.37	11.2	4353
1600	174983		1	33.3436	96.0738	Tibetan Plateau Lake Region	5.66	20.73	3.7	4584
1601	174985		1	33.3195	85.5829	Tibetan Plateau Lake Region	8.29	39.19	4.7	5035
1602	174987		1	33.3074	84.8079	Tibetan Plateau Lake Region	7.16	22.29	3.1	4725
1603	174988		1	33.3046	89.0371	Tibetan Plateau Lake Region	1.15	2.9	2.5	4928
1604	174990		1	33.2969	85.5209	Tibetan Plateau Lake Region	1.24	2.18	1.8	5041
1605	174991		1	33.3037	87.2035	Tibetan Plateau Lake Region	1.77	2.02	1.1	4751
1606	174994		1	33.2959	84.0182	Tibetan Plateau Lake Region	3.14	3.38	1.1	4531
1607	174999		1	33.2672	84.0243	Tibetan Plateau Lake Region	1.04	1.02	1	4532
1608	175000		1	33.2567	87.2164	Tibetan Plateau Lake Region	5.38	13.46	2.5	4751
1609	175004		1	33.2599	81.6404	Tibetan Plateau Lake Region	9.5	59.77	6.3	4529
1610	175006		1	33.221	89.4648	Tibetan Plateau Lake Region	6.79	45.47	6.7	4923
1611	175007		1	33.2136	86.4283	Tibetan Plateau Lake Region	5.25	12.43	2.4	4910
1612	175009		1	33.2034	84.072	Tibetan Plateau Lake Region	2.84	2.46	0.9	4534
1613	175016		1	33.1905	85.9709	Tibetan Plateau Lake Region	1.12	5.52	4.9	5321
1614	175024		1	33.1559	89.0875	Tibetan Plateau Lake Region	7.1	34.46	4.9	4840
1615	175027		1	33.1733	87.8848	Tibetan Plateau Lake Region	4.38	24.44	5.6	4837
1616	175029		1	33.1612	88.1843	Tibetan Plateau Lake Region	3.04	5.27	1.7	4777
1617	175030		1	33.1672	85.6783	Tibetan Plateau Lake Region	1.14	1.94	1.7	5043
1618	175031		1	33.1585	89.1069	Tibetan Plateau Lake Region	1.14	3.4	3	4839
1619	175032		1	33.1592	89.358	Tibetan Plateau Lake Region	2.69	12.09	4.5	4934
1620	175036		1	33.1604	86.2058	Tibetan Plateau Lake Region	1.36	3.34	2.5	5273
1621	175041		1	33.1364	91.4938	Tibetan Plateau Lake Region	1.23	4.99	4.1	5116
1622	175047		1	33.1233	83.6598	Tibetan Plateau Lake Region	3.7	11.28	3	4601
1623	175048		1	33.1239	85.8899	Tibetan Plateau Lake Region	3.94	26.09	6.6	4979
1624	175049		1	33.104	92.2707	Tibetan Plateau Lake Region	8.65	39.99	4.6	5098
1625	175051		1	33.1141	84.5985	Tibetan Plateau Lake Region	2.83	7.07	2.5	4683
1626	175052		1	33.1122	85.0936	Tibetan Plateau Lake Region	7.08	38.39	5.4	4761
1627	175053		1	33.0987	80.1759	Tibetan Plateau Lake Region	6.38	77.23	12.1	4346
1628	175054		1	33.1122	92.6289	Tibetan Plateau Lake Region	6.26	18.96	3	4890
1629	175058		1	33.0954	85.1523	Tibetan Plateau Lake Region	2.01	3.61	1.8	4766
1630	175059		1	33.0898	87.6955	Tibetan Plateau Lake Region	3.82	13.61	3.6	4799
1631	175063		1	33.0778	89.8248	Tibetan Plateau Lake Region	2.69	7.56	2.8	4871
1632	175064		1	33.0742	85.8961	Tibetan Plateau Lake Region	1.9	9.68	5.1	4861
1633	175068		1	33.0626	87.7783	Tibetan Plateau Lake Region	9.56	20.75	2.2	4792
1634	175073		1	33.0366	83.7065	Tibetan Plateau Lake Region	1.04	1.6	1.5	4599
1635	175074		1	33.0298	92.5171	Tibetan Plateau Lake Region	1.14	4.41	3.9	5073
1636	175076		1	33.0226	86.1684	Tibetan Plateau Lake Region	1.03	0.91	0.9	4839
1637	175077		1	33.0254	113.246	Eastern Plain Lake Region	2.33	5.42	2.3	174
1638	175078		1	33.0207	83.9417	Tibetan Plateau Lake Region	2.76	4.71	1.7	4554
1639	175082		1	33.0093	85.3703	Tibetan Plateau Lake Region	8.13	19.09	2.3	4745
1640	175083		1	33.0019	93.4365	Tibetan Plateau Lake Region	6.73	19.42	2.9	4706
1641	175084		1	33.0043	92.3793	Tibetan Plateau Lake Region	1.06	2.35	2.2	5272
1642	175088		1	32.9842	93.1567	Tibetan Plateau Lake Region	1.49	4.33	2.9	4731
1643	175089		1	32.9748	92.152	Tibetan Plateau Lake Region	1.06	2.23	2.1	5237
1644	175093		1	32.9589	83.8062	Tibetan Plateau Lake Region	6.61	12.05	1.8	4547
1645	175095		1	32.953	93.5445	Tibetan Plateau Lake Region	8.27	27.91	3.4	4712
1646	175096		1	32.9482	85.0101	Tibetan Plateau Lake Region	1.27	3.86	3	4781
1647	175099		1	32.916	117.402	Eastern Plain Lake Region	7.09	17.6	2.5	16
1648	175100		1	32.9368	89.3025	Tibetan Plateau Lake Region	2.06	2.59	1.3	5039
1649	175101		1	32.9138	91.981	Tibetan Plateau Lake Region	6.26	25.64	4.1	5131
1650	175104		1	32.9132	88.6651	Tibetan Plateau Lake Region	1.5	1.9	1.3	4822
1651	175107		1	32.9147	84.5791	Tibetan Plateau Lake Region	1.07	1.97	1.8	4823
1652	175108		1	32.9154	88.2592	Tibetan Plateau Lake Region	3.25	5.64	1.7	4727
1653	175112		1	32.8883	92.0657	Tibetan Plateau Lake Region	7.65	46.48	6.1	5200
1654	175113		1	32.893	118.833	Eastern Plain Lake Region	4.87	6.74	1.4	22
1655	175120		1	32.8676	118.473	Eastern Plain Lake Region	2.5	6.47	2.6	55
1656	175122		1	32.8684	87.1149	Tibetan Plateau Lake Region	7.83	25.44	3.2	4722
1657	175123		1	32.8582	89.4617	Tibetan Plateau Lake Region	6.78	25.8	3.8	4915
1658	175124		1	32.8505	118.817	Eastern Plain Lake Region	5.52	7.87	1.4	22
1659	175127		1	32.8449	118.697	Eastern Plain Lake Region	4.81	10.22	2.1	37
1660	175132		1	32.8348	93.8896	Tibetan Plateau Lake Region	1.24	2.89	2.3	4708
1661	175141		1	32.81	88.8412	Tibetan Plateau Lake Region	1.1	1.28	1.2	4883
1662	175145		1	32.7795	93.9259	Tibetan Plateau Lake Region	1.02	2.36	2.3	4733
1663	175146		1	32.7833	118.495	Eastern Plain Lake Region	4.72	29.36	6.2	58
1664	175148		1	32.7838	83.8687	Tibetan Plateau Lake Region	3.39	5.67	1.7	4478
1665	175149		1	32.7488	117.806	Eastern Plain Lake Region	8.95	34.54	3.9	39
1666	175150		2	32.8127	105.113	Inner Mongolia-Xin Jiang Lake Region	7.18	521	72.6	707
1667	175151		1	32.7496	118.101	Eastern Plain Lake Region	3.88	10	2.6	42
1668	175156		1	32.7417	86.9521	Tibetan Plateau Lake Region	1.05	1.54	1.5	4820
1669	175158		1	32.733	87.0068	Tibetan Plateau Lake Region	3.04	8.06	2.7	4817
1670	175160		1	32.7301	89.6288	Tibetan Plateau Lake Region	2.94	4.03	1.4	4841
1671	175164		1	32.7103	86.5049	Tibetan Plateau Lake Region	1.38	1.86	1.4	4702
1672	175170		1	32.7162	85.4912	Tibetan Plateau Lake Region	1.96	7.05	3.6	4868
1673	175171		1	32.7107	87.6028	Tibetan Plateau Lake Region	1.31	2.46	1.9	4803
1674	175172		1	32.7102	91.855	Tibetan Plateau Lake Region	1.67	4.69	2.8	4967
1675	175173		1	32.702	88.541	Tibetan Plateau Lake Region	7.38	23.31	3.2	4836
1676	175174		1	32.6828	117.601	Eastern Plain Lake Region	4.32	17.56	4.1	46
1677	175176		1	32.6761	87.1598	Tibetan Plateau Lake Region	1.07	2.86	2.7	4952
1678	175177		1	32.6698	85.4813	Tibetan Plateau Lake Region	1.45	9.14	6.3	4869
1679	175179		1	32.6702	81.4774	Tibetan Plateau Lake Region	2.15	2.38	1.1	4494
1680	175180		1	32.6669	86.66	Tibetan Plateau Lake Region	5.39	17.78	3.3	4734
1681	175181		1	32.6542	85.5025	Tibetan Plateau Lake Region	5.08	33.36	6.6	4868
1682	175184		1	32.6482	91.4201	Tibetan Plateau Lake Region	1.09	2.03	1.9	4869
1683	175185		2	32.6382	113.933	Eastern Plain Lake Region	9.2	620	67.4	107
1684	175187		1	32.6327	81.8746	Tibetan Plateau Lake Region	2.64	7.68	2.9	4421
1685	175188		1	32.643	90.2759	Tibetan Plateau Lake Region	3.02	14.05	4.7	4981
1686	175189		1	32.644	86.3341	Tibetan Plateau Lake Region	3.53	29.11	8.3	4692
1687	175193		1	32.6348	86.5545	Tibetan Plateau Lake Region	3.95	16.39	4.2	4716
1688	175195		1	32.6249	120.085	Eastern Plain Lake Region	2.04	1.2	0.6	0
1689	175199		1	32.6188	87.2194	Tibetan Plateau Lake Region	3.63	10.21	2.8	5100
1690	175201		1	32.5998	118.907	Eastern Plain Lake Region	5.92	14.57	2.5	16
1691	175212		1	32.5893	118.462	Eastern Plain Lake Region	8.74	60.93	7	49
1692	175213		1	32.5786	82.493	Tibetan Plateau Lake Region	1.03	1.42	1.4	4347
1693	175216		1	32.5711	82.2791	Tibetan Plateau Lake Region	1.09	1.81	1.7	4344
1694	175217		1	32.5616	116.303	Eastern Plain Lake Region	1.74	1.55	0.9	20
1695	175222		1	32.5556	82.6846	Tibetan Plateau Lake Region	2.83	8.16	2.9	4370
1696	175225		1	32.5565	82.5211	Tibetan Plateau Lake Region	1.28	1.34	1	4347
1697	175230		1	32.543	86.6486	Tibetan Plateau Lake Region	1.04	1.98	1.9	4834
1698	175231		1	32.5406	117.662	Eastern Plain Lake Region	3.76	8.57	2.3	63
1699	175233		1	32.5377	82.6564	Tibetan Plateau Lake Region	2.19	2.77	1.3	4366
1700	175236		1	32.531	117.769	Eastern Plain Lake Region	2.75	6.38	2.3	57
1701	175240		1	32.528	117.627	Eastern Plain Lake Region	4.11	12.89	3.1	62
1702	175246		1	32.5079	83.2231	Tibetan Plateau Lake Region	3.45	17.93	5.2	4430
1703	175249		1	32.488	81.2958	Tibetan Plateau Lake Region	1.86	2.46	1.3	4713
1704	175251		1	32.4863	118.766	Eastern Plain Lake Region	2.63	6.21	2.4	22
1705	175252		2	32.4778	118.985	Eastern Plain Lake Region	8.93	100	11.2	16
1706	175259		1	32.449	117.51	Eastern Plain Lake Region	4.39	9.62	2.2	63
1707	175260		1	32.434	89.676	Tibetan Plateau Lake Region	2.6	11.92	4.6	4708
1708	175261		1	32.4324	83.1806	Tibetan Plateau Lake Region	3	12.53	4.2	4432
1709	175263		1	32.4177	85.7659	Tibetan Plateau Lake Region	4.07	64.39	15.8	4595
1710	175266		2	32.4171	119.093	Eastern Plain Lake Region	2.49	20	8	29
1711	175281		1	32.3613	117.624	Eastern Plain Lake Region	6.07	17.92	3	45
1712	175291		1	32.321	90.7709	Tibetan Plateau Lake Region	2.14	5.18	2.4	4697
1713	175292		1	32.3237	118.28	Eastern Plain Lake Region	6.97	24.37	3.5	25
1714	175308		2	32.2892	111.85	Eastern Plain Lake Region	6.73	200	29.7	110
[truncated: 546 more rows]

## Sheet: Supplementary Figure 2
	Figure a	Figure b			Figure c			Figure d			Figure e			Figure f			Figure g
[truncated: 2,261 more rows]

[truncated: 8 more sheets: Supplementary Figure 3, Supplementary Figure 4, Supplementary Figure 5, Supplementary Figure 6, Supplementary Figure 7, Supplementary Figure 8, Supplementary Figure 9, Supplementary Figure 10]
